# Supplementary material for: Self-Reported Triggers Evaluation of High-Risk Dietary and Environmental Factors Preceding Migraine Onset by Using a Mobile Tracking App (Migraine Insight): Comparative Analysis Study
Source: JMIR Form Res. 2025 Dec 3;9:e59951. doi: 10.2196/59951 (PMC12712558; doi:10.2196/59951)
Supplement: Multimedia Appendix 1 [file formative_v9i1e59951_app1.xlsx]

## Sheet: MI_ProductionDB_Extract_Trigger
event id	timestamp Sept. 19 to Oct. 18, 2022	user_id PERSON	the_desc								2610	Datapoints		25	allergies, pollen
18473802-12cd-43b6-ba23-100b4b6fbf56-0	2021-09-19T22:39:53.648Z	O8RkpFaZBEZ27b0Sp6m4ZvJHg8t1	" HRS SLEEP__TRIGGER__bbfe4e64-7730-42ab-95b8-6e66afc8c623"											192	weather, wheather, storm, rain, barometric
180d0b72-dab9-4697-b938-065c75f59959-0	2021-09-24T22:12:59.462Z	O8RkpFaZBEZ27b0Sp6m4ZvJHg8t1	" HRS SLEEP__TRIGGER__bbfe4e64-7730-42ab-95b8-6e66afc8c623"								Raw Output Sept. 19 to Oct. 18
4907981f-53e9-45e3-8419-310f0a571fe6-0	2021-09-26T11:03:16.349Z	O8RkpFaZBEZ27b0Sp6m4ZvJHg8t1	" HRS SLEEP__TRIGGER__bbfe4e64-7730-42ab-95b8-6e66afc8c623"											121	noise, sound auditory
4a5dfd7e-f933-4995-955c-6099d566b54b-0	2021-09-30T02:42:02.815Z	g1e1bL9NMrdFQfWI6MtGNWuo2PY2	" __TRIGGER__3c54496d-d1a6-417b-abda-6612c69dc0a4"						0.00307692	8	pepperoni, cured meats, Processed meat, pork, salamisausage, sausage, smoked food	8		191	Brightness light
26197c65-164f-4547-bded-a9ac18adbd29-0	2021-09-30T02:42:02.815Z	g1e1bL9NMrdFQfWI6MtGNWuo2PY2	" __TRIGGER__3c54496d-d1a6-417b-abda-6612c69dc0a4"						0.00346154	9	artifcial sweetener	9
86c31f55-eab5-4053-aa78-549a49ae2169-0	2021-09-20T23:29:10.726Z	O8RkpFaZBEZ27b0Sp6m4ZvJHg8t1	" HRS SLEEP__TRIGGER__59f4d9d4-6dbf-47b5-97f2-040130623e8f"						0.00384615	10	Nuts	10		96	computer , electronic
dd294189-81e0-4769-84f2-371144b12286-0	2021-09-30T02:42:02.815Z	g1e1bL9NMrdFQfWI6MtGNWuo2PY2	" HRS__TRIGGER__eb7f0a27-3111-47e5-a5cd-76d3cbc11aaa"						0.00423077	11	citrus juice, pineapple	11	Beverage total	88	work
afbb3357-2ec4-4912-bad6-96c8ac2606c7-0	2021-10-11T07:00:11.800Z	khLWrYnqBMMo00iwWuN5fLIWEii2	" X MG TYLENOL__TRIGGER__3053dc87-8c3a-4445-b5a6-ed7e0c333b42"						0.00461538	12	glutten, high carbs, sugar	12	Food total
de6cbd2e-2a0a-4ad2-a14a-123270f02a71-0	2021-09-30T02:42:02.815Z	g1e1bL9NMrdFQfWI6MtGNWuo2PY2	"ACH ER__TRIGGER__bcc4030b-7b46-4274-92d6-f91adf16dea0"						0.005	13	MSG	13
271f0b2a-3983-4151-b791-0f70826e2c14-0	2021-09-30T02:42:02.815Z	g1e1bL9NMrdFQfWI6MtGNWuo2PY2	"ACH ER__TRIGGER__bcc4030b-7b46-4274-92d6-f91adf16dea0"						0.00538462	14	high sodium, salty food	14		245	sleep, waking, tired, fatigue
2df1a98b-925b-4855-834d-8e0b1e29760d-0	2021-10-11T19:24:00.536Z	njHsFcmvrcZ2PLFfkgPRlpQZUY12	"AFTER LUNCH__TRIGGER__7d05fae3-08e6-4c72-bac9-264e02058007"						0.00615385	16	dairy, milk, milk products	16
bfd1b06a-7265-4732-9ed6-167459eae034-0	2021-10-11T19:25:35.602Z	njHsFcmvrcZ2PLFfkgPRlpQZUY12	"AFTER LUNCH__TRIGGER__7d05fae3-08e6-4c72-bac9-264e02058007"						0.00653846	17	diet soda pop, soda, soda pop	17		199	stress, anxiety
04c6387d-6420-4096-9d8d-9a827765d200-0	2021-10-17T14:50:40.507Z	6sIMAHh0AITEzjxDIvBoZAjrJjY2	"ALCOHOL__TRIGGER__567737f5-d557-4eb7-87ba-7c2f70905d24"						0.00692308	18	Alcohol, Alcool, Liqour, liquer	18
47ffa5b4-1657-46d8-b051-d7df1fbffb26-0	2021-10-10T10:42:02.047Z	hfd8uQUpOQcissoqxCs5Drca0Ej2	"ALCOHOL__TRIGGER__6221fadf-2d6b-42da-abe0-45aab11169aa"						0.00961538	25	allergies, pollen	25		81	exercise workout phisical
a4b9e2ab-79cc-445c-8242-835fd8df1339-0	2021-10-14T23:14:48.326Z	VaPRpDW9JjNTFDwPOR15c16BD3j2	"ALCOOL__TRIGGER__dbaf2ffb-e813-498b-9fef-4b45c41f325e"						0.01	26	Medication (kaylen, imitrex, hydroxizine, zomig, zofran, torodol)	26		61	pain, neck, back
a6eae618-25f3-468b-b559-e53d19a03faa-0	2021-09-24T03:39:55.724Z	g6uDpw1rUuPtKrHALplljIIUlGi1	"ALEVE__TRIGGER__c93cacc0-55b9-4c6e-9acb-5640529f7480"						0.0111538	29	Medication (Prochloperazine)	29		43	period, ovulation
305fe192-5969-42b4-82e2-3c31c43915f0-0	2021-09-24T03:39:55.724Z	g6uDpw1rUuPtKrHALplljIIUlGi1	"ALEVE__TRIGGER__c93cacc0-55b9-4c6e-9acb-5640529f7480"						0.0126923	33	Medication (Diclofenac)	33
c15f37e3-a6e2-42bb-b50e-66947ff4ca5b-0	2021-10-15T03:08:02.572Z	AoYRxWTCg1cL8KGHZiIGP0Vyv0M2	"ALLERGIES __TRIGGER__fe7655af-82a4-416c-b2b7-32905cf19e5a"						0.0142308	37	Beer	37		123	Coffee
b5c38fd1-d2ab-4be0-a41d-95b02b47aa91-0	2021-10-15T00:56:08.920Z	zryYbh4GeWVdeMAntPhmZoZh8fk2	"ALLERGIESSINUS PRESSURE__TRIGGER__fd41e7a9-c6f7-4a86-b7ab-c7bba344dc49"						0.0161538	42	dehydration, lack of water	42		109	Chocolate
5224d77e-001c-45d7-bf86-e96ded08c6cc-0	2021-10-07T20:42:45.796Z	otZUtHGghVRNlHQWLHGQeCM3XuD2	"ALLERGIES__TRIGGER__01dedf91-5913-4bc1-a456-e734d736fedb"						0.0173077	45	Tea, green, black	45
fde15441-8f15-4405-ad14-c2831a817dea-0	2021-10-08T12:26:47.552Z	otZUtHGghVRNlHQWLHGQeCM3XuD2	"ALLERGIES__TRIGGER__01dedf91-5913-4bc1-a456-e734d736fedb"						0.0192308	50	cheese, fresh cheese, soft cheese, hard cheese, pizza	50		127	Fasting, skipped meal
a6d6fc56-387c-4e88-a615-47222c8289f2-0	2021-10-10T12:19:53.263Z	otZUtHGghVRNlHQWLHGQeCM3XuD2	"ALLERGIES__TRIGGER__01dedf91-5913-4bc1-a456-e734d736fedb"						0.0234615	61	pain, neck, back	61		42	dehydration, lack of water
8c87ca59-49cb-410d-89f0-618be13755d9-0	2021-10-10T12:19:16.510Z	otZUtHGghVRNlHQWLHGQeCM3XuD2	"ALLERGIES__TRIGGER__01dedf91-5913-4bc1-a456-e734d736fedb"						0.0311538	81	exercise workout phisical	81				allergies
1e9299bf-23f3-499b-842b-c43e26550c49-0	2021-10-14T16:59:07.886Z	otZUtHGghVRNlHQWLHGQeCM3XuD2	"ALLERGIES__TRIGGER__01dedf91-5913-4bc1-a456-e734d736fedb"						0.0338462	88	work	88				medicine
7e0221c5-87f9-4497-ae0a-2015ee337e57-0	2021-10-18T23:34:41.889Z	VXi9q2ka0JW0nGvhJUcX6yHEiJh2	"ALLERGIES__TRIGGER__d85dc1a9-dc2b-4542-823f-3915778aaaec"						0.0369231	96	computer , electronic	96
86175c60-5b77-4373-9203-84be82058cd0-0	2021-09-22T04:28:39.782Z	VXi9q2ka0JW0nGvhJUcX6yHEiJh2	"ALLERGIES__TRIGGER__d85dc1a9-dc2b-4542-823f-3915778aaaec"						0.0373077	97	red wine, white wine, wine	97
b2ed7f9f-68a0-4e51-b9f9-b251d0dc7404-0	2021-10-04T03:30:25.760Z	VXi9q2ka0JW0nGvhJUcX6yHEiJh2	"ALLERGIES__TRIGGER__d85dc1a9-dc2b-4542-823f-3915778aaaec"						0.0419231	109	Chocolate	109
fc70136b-fe63-4fc1-a6df-901e9bb079ed-0	2021-10-07T16:41:34.943Z	VXi9q2ka0JW0nGvhJUcX6yHEiJh2	"ALLERGIES__TRIGGER__d85dc1a9-dc2b-4542-823f-3915778aaaec"						0.0465385	121	noise	121
8913e045-749a-4dc1-82ea-e6121734df29-0	2021-10-08T14:23:52.298Z	VXi9q2ka0JW0nGvhJUcX6yHEiJh2	"ALLERGIES__TRIGGER__d85dc1a9-dc2b-4542-823f-3915778aaaec"						0.0473077	123	Coffee	C
57b155f3-e612-4383-b02d-c3e40f0d5ab1-0	2021-09-30T18:54:18.856Z	VXi9q2ka0JW0nGvhJUcX6yHEiJh2	"ALLERGIES__TRIGGER__d85dc1a9-dc2b-4542-823f-3915778aaaec"						0.0488462			127
2e337ca8-b78d-49c5-aea1-18d09f2d94e4-0	2021-10-05T11:37:57.078Z	Fm09HcKMBySlA01aEJ2Wsb29bAz2	"ALLERGY__TRIGGER__d9770108-8660-4890-8bff-1a6e2262cffe"						0.0503846	131	Medication (Triptan, Sumatriptan, Sumatrip, Rizatriptan)	131
3f20aae9-d3a0-4744-983c-df77e0c7664b-0	2021-10-12T11:38:23.712Z	Fm09HcKMBySlA01aEJ2Wsb29bAz2	"ALLERGY__TRIGGER__d9770108-8660-4890-8bff-1a6e2262cffe"						0.0734615	191	Brightness light	191
cbdf9df4-b5c8-4994-bbd2-3916faf4c56c-0	2021-10-17T21:02:15.790Z	XAkFRSbi9vRZHGthkYQwzP17dJv1	"ALTITUDE __TRIGGER__65797505-1f1d-448a-ae4e-2c98f6505fac"						0.0738462	192	weather, wheather, storm, rain, barometric	192
40ce0d9a-d204-4f99-8ef3-59541ed019a4-0	2021-10-11T04:45:29.248Z	wYCMl7oToycYS75z3RAGBuhaqBd2	"ANGER__TRIGGER__4f217022-bfd5-41a8-a3cd-10bc215930e1"						0.0765385	199	stress, anxiety	199
d5dbbb5c-949b-437c-ad2c-24aa7bdb950a-0	2021-10-15T16:22:11.971Z	IFE5mkuEJkYicCfET7BaL18xUWB2	"ANGER__TRIGGER__52abe4d7-6fb7-4b8b-9c1a-55762d1b08cd"						0.0942308	245	sleep, waking, tired, fatigue	245
b5a9c387-bc03-4f99-9ef3-13832022384f-0	2021-10-15T16:22:37.105Z	IFE5mkuEJkYicCfET7BaL18xUWB2	"ANGER__TRIGGER__52abe4d7-6fb7-4b8b-9c1a-55762d1b08cd"							2149	TOTAL
815ce18a-3986-47c3-b731-abfe9bb92b4e-0	2021-10-17T04:57:58.103Z	IFE5mkuEJkYicCfET7BaL18xUWB2	"ANGER__TRIGGER__52abe4d7-6fb7-4b8b-9c1a-55762d1b08cd"
66b11703-03dc-482f-b1bc-716ec7dedcae-0	2021-10-17T04:59:31.927Z	IFE5mkuEJkYicCfET7BaL18xUWB2	"ANGER__TRIGGER__52abe4d7-6fb7-4b8b-9c1a-55762d1b08cd"
9ae71a1c-faf3-495a-9f28-9def01c14ac8-0	2021-10-16T01:27:23.392Z	1DCqFDjooSflhgzb6yuUlncKhQ02	"ANXIETY__TRIGGER__4335dc83-a7db-47b5-914d-09214a4dc876"
dff9aac8-146c-4e36-9f6d-a43d37ea0870-0	2021-10-16T01:27:23.392Z	1DCqFDjooSflhgzb6yuUlncKhQ02	"ANXIETY__TRIGGER__4335dc83-a7db-47b5-914d-09214a4dc876"
4eb22202-ea2c-46ca-a675-66c0fd3f0774-0	2021-10-16T00:26:23.625Z	hmkTdrwXdUTdugBrHE27ETdeBwg1	"ANXIETY__TRIGGER__d0689199-97f0-4a3e-83b2-891e98336348"
c795bf58-12c6-448c-98bb-bc1b6a36a89b-0	2021-10-16T00:26:40.587Z	hmkTdrwXdUTdugBrHE27ETdeBwg1	"ANXIETY__TRIGGER__d0689199-97f0-4a3e-83b2-891e98336348"
b5b45f7b-d0ef-4774-819b-4e49462ddc63-0	2021-10-11T18:05:04.876Z	hmkTdrwXdUTdugBrHE27ETdeBwg1	"ANXIETY__TRIGGER__d0689199-97f0-4a3e-83b2-891e98336348"
1baa5e93-8b42-4fc0-9181-bdebcbc743cc-0	2021-10-11T18:07:26.499Z	hmkTdrwXdUTdugBrHE27ETdeBwg1	"ANXIETY__TRIGGER__d0689199-97f0-4a3e-83b2-891e98336348"
5c35367d-5b3a-4261-b6df-65cf402d9035-0	2021-10-14T17:02:45.460Z	hmkTdrwXdUTdugBrHE27ETdeBwg1	"ANXIETY__TRIGGER__d0689199-97f0-4a3e-83b2-891e98336348"
c0d8d8ec-db4d-44dc-a5c2-441a22f69f93-0	2021-10-06T13:25:36.647Z	dtxX22kXWfQlj1z2pviItDrup182	"ARTIFICAL SWEETNER__TRIGGER__189a3ab8-cbbb-41a6-b698-d564a3b1e090"
b1e8c1de-cce7-47de-a998-a4ffed614109-0	2021-10-06T10:56:14.272Z	dtxX22kXWfQlj1z2pviItDrup182	"ARTIFICAL SWEETNER__TRIGGER__189a3ab8-cbbb-41a6-b698-d564a3b1e090"
fd0c4de1-6829-4521-a078-4f2058d7232f-0	2021-10-17T17:38:36.247Z	6MzsrTs63oYB9OZO5qWyh6HnmSR2	"ARTIFICAL SWEETNER__TRIGGER__66f86164-1868-40f6-afc2-86084c559dd8"
696f05fc-ac05-4c4f-9424-08ce94c14f6b-0	2021-09-21T13:03:23.222Z	QiNYEpXZStSPeqJGMXNuY6JAFAF3	"ARTIFICAL SWEETNER__TRIGGER__ac3d8c11-e30e-44a0-880f-4851835b042b"
e747626d-570a-4f4f-918f-9344b277ac21-0	2021-10-05T12:47:37.986Z	QiNYEpXZStSPeqJGMXNuY6JAFAF3	"ARTIFICAL SWEETNER__TRIGGER__ac3d8c11-e30e-44a0-880f-4851835b042b"
29fea452-554c-4ba6-9e26-e7dfa766537b-0	2021-10-10T16:22:42.646Z	QiNYEpXZStSPeqJGMXNuY6JAFAF3	"ARTIFICAL SWEETNER__TRIGGER__ac3d8c11-e30e-44a0-880f-4851835b042b"
6d926bb3-a3d9-4ee8-8bd4-7a2792773925-0	2021-09-28T18:17:04.448Z	QiNYEpXZStSPeqJGMXNuY6JAFAF3	"ARTIFICAL SWEETNER__TRIGGER__ac3d8c11-e30e-44a0-880f-4851835b042b"
a648e86c-a4f0-4f6e-b05c-8313e348a01f-0	2021-10-01T14:14:32.805Z	QiNYEpXZStSPeqJGMXNuY6JAFAF3	"ARTIFICAL SWEETNER__TRIGGER__ac3d8c11-e30e-44a0-880f-4851835b042b"
06f0ddf5-6bb3-4393-8e69-af82e6030f0f-0	2021-10-16T01:27:23.392Z	1DCqFDjooSflhgzb6yuUlncKhQ02	"ARTIFICAL SWEETNER__TRIGGER__bee7209d-90ca-404b-b7c2-0afd079bc894"
26911ab5-77af-452b-80ee-caec65c7408d-0	2021-10-12T22:12:24.143Z	MN710pDUInY7I1524lXwhWwxEkD2	"ARTIFICIAL SWEETENER__TRIGGER__7a45c1eb-4cd6-4371-9e26-531def667122"
a8fe3583-5e91-4143-b6d6-fd5bed08ca87-0	2021-09-21T16:59:53.432Z	nWpXlVPjy4W6CxdAStMvkAUDBat1	"AUDITORY SENSITIVITY__TRIGGER__1251ce5d-8410-42f5-8212-29adcdaaa893"
e787ce1c-4ae9-4d61-89e0-1a74bd4d549e-0	2021-09-21T17:09:24.932Z	nWpXlVPjy4W6CxdAStMvkAUDBat1	"AUDITORY SENSITIVITY__TRIGGER__1251ce5d-8410-42f5-8212-29adcdaaa893"
bd22fbc0-29f8-4492-9efd-0c110ce56d52-0	2021-09-21T16:58:33.332Z	nWpXlVPjy4W6CxdAStMvkAUDBat1	"AUDITORY SENSITIVITY__TRIGGER__1251ce5d-8410-42f5-8212-29adcdaaa893"
e946ec7e-de94-44c6-ab6b-14d3ebe3d622-0	2021-10-12T03:02:41.770Z	nWpXlVPjy4W6CxdAStMvkAUDBat1	"AUDITORY SENSITIVITY__TRIGGER__1251ce5d-8410-42f5-8212-29adcdaaa893"
e4b7af0c-bebd-4a7d-beeb-cedba9833207-0	2021-10-12T03:04:35.744Z	nWpXlVPjy4W6CxdAStMvkAUDBat1	"AUDITORY SENSITIVITY__TRIGGER__1251ce5d-8410-42f5-8212-29adcdaaa893"
ded6d3ae-5010-498b-bedc-f43020835b38-0	2021-09-21T16:59:58.933Z	nWpXlVPjy4W6CxdAStMvkAUDBat1	"AURA__TRIGGER__3a76fc92-dbc4-478c-92f0-a6fac41e6c55"
fec44f3e-386d-444c-ba04-81fcff4d2167-0	2021-09-21T16:58:33.332Z	nWpXlVPjy4W6CxdAStMvkAUDBat1	"AURA__TRIGGER__3a76fc92-dbc4-478c-92f0-a6fac41e6c55"
f6fc4424-0dff-4047-9d3e-b1abf965c448-0	2021-10-17T01:07:06.091Z	DnwDsJknowcIKoYJi4XddvBCuVx2	"BACK PAIN__TRIGGER__bfc9c1af-f4d2-4cf0-a3ef-58b6a99dd1df"
6ca1f512-a8ca-43d0-8aff-b84be4cdbff8-0	2021-10-18T03:30:23.067Z	DnwDsJknowcIKoYJi4XddvBCuVx2	"BACK PAIN__TRIGGER__bfc9c1af-f4d2-4cf0-a3ef-58b6a99dd1df"
cb22fe14-addb-43fb-84d2-3f9476f54f60-0	2021-10-17T14:50:43.282Z	6sIMAHh0AITEzjxDIvBoZAjrJjY2	"BACON__TRIGGER__c39987fc-b470-49d6-b713-92111283971c"
808db12d-3656-43f3-9b3b-1a6cc7a388b7-0	2021-10-14T16:00:29.953Z	LsSx0G2rTASQwLlBQ5fKaZZmd0u1	"BAD SLEEP__TRIGGER__249354fa-d1ec-4837-b52f-f786503d7f08"
80980d6e-ecdb-40df-8c86-e449d2f03c7d-0	2021-10-06T03:57:11.101Z	7bzso4gI5QZuzgr9NOwGGRKdh7o1	"BAD__TRIGGER__bb86b9da-cf76-4777-9cdc-46bc3053a315"
c2c20895-72e1-446e-b1ce-7023e452f05f-0	2021-09-24T04:00:46.659Z	OQY9rBmXhRYcaOr6FVvMuJfDSc23	"BAROMETRIC PRESSURE CHANGES__TRIGGER__37d8a0f3-b15b-45e1-96cc-a41a1aced72e"
7f415628-246d-41b9-a143-897739ca7597-0	2021-10-07T14:49:25.340Z	VrRJngWpkNghqMW9rDXoA84U5Y63	"BAROMETRIC PRESSURE CHANGES__TRIGGER__8f02aa5a-957a-4942-b905-91deeeb7d1d9"
bc753224-dff3-46a0-9c4e-bda11dceeb92-0	2021-10-15T05:52:02.476Z	3objpVD4mOTt9UrcuWlQuNF9iNJ2	"BAROMETRIC PRESSURE CHANGE__TRIGGER__6e362213-984f-4574-8b7b-3644fea1cd37"
5a498521-cf84-4b87-a974-920775c9d573-0	2021-10-11T23:08:46.365Z	6sIMAHh0AITEzjxDIvBoZAjrJjY2	"BAROMETRIC PRESSURE DROP__TRIGGER__a2474ac6-e58e-4115-97f6-29ba59451fa8"
2d2f3507-b808-49e7-8963-21c2ae856b81-0	2021-10-15T19:56:27.976Z	HfClDw8liAVyDSyQo8OoXXvKVYs1	"BAROMETRIC PRESSURE__TRIGGER__97c2f11c-16c8-40f9-897c-5df9cc477a8d"
2db81171-5d64-4dd0-b19e-425a692f15a2-0	2021-09-21T18:52:08.770Z	HfClDw8liAVyDSyQo8OoXXvKVYs1	"BAROMETRIC PRESSURE__TRIGGER__97c2f11c-16c8-40f9-897c-5df9cc477a8d"
f8148a79-6480-4dea-913b-42a2fd68acb6-0	2021-10-09T07:47:36.377Z	HfClDw8liAVyDSyQo8OoXXvKVYs1	"BAROMETRIC PRESSURE__TRIGGER__97c2f11c-16c8-40f9-897c-5df9cc477a8d"
8f54c9b9-f7a5-42c8-9956-191966988b2b-0	2021-10-14T02:15:05.020Z	HfClDw8liAVyDSyQo8OoXXvKVYs1	"BAROMETRIC PRESSURE__TRIGGER__97c2f11c-16c8-40f9-897c-5df9cc477a8d"
aef0d000-c380-4385-ad67-25cc0ecb16f3-0	2021-09-26T22:00:59.195Z	HfClDw8liAVyDSyQo8OoXXvKVYs1	"BAROMETRIC PRESSURE__TRIGGER__97c2f11c-16c8-40f9-897c-5df9cc477a8d"
0f076ce7-7039-4cdb-911c-afed37c51ee8-0	2021-09-30T09:58:04.611Z	HfClDw8liAVyDSyQo8OoXXvKVYs1	"BAROMETRIC PRESSURE__TRIGGER__97c2f11c-16c8-40f9-897c-5df9cc477a8d"
4bca047e-c01a-447b-9f8c-015b40b276f9-0	2021-09-26T13:05:38.334Z	7sodzoxKxjd8UL4osrH0aT1kOqF3	"BAROMETRIC PRESSURE__TRIGGER__fe4a07ab-94e4-4ebc-a65c-51d317764ca1"
a9ba21c7-023d-48f5-80d3-99ef89a324eb-0	2021-10-16T01:27:23.392Z	1DCqFDjooSflhgzb6yuUlncKhQ02	"BEER DAY BEFORE__TRIGGER__8a90c33a-df11-4a71-959b-b9846107f44d"
c282601f-bea1-4f2c-b695-881a8d280288-0	2021-09-24T16:18:59.817Z	7MxoY19aHeUhcutsasBfXOcZUwh1	"BEER__TRIGGER"
16051405-0530-4174-8e84-8703ac81af76-0	2021-10-04T18:16:24.857Z	HRzwxK1DLeb3G5m7Vjzcib80qyT2	"BEER__TRIGGER"
dba01b9d-f427-4cbc-87a8-1432fec78f7b-0	2021-10-04T18:16:25.753Z	HRzwxK1DLeb3G5m7Vjzcib80qyT2	"BEER__TRIGGER"
d3c43d20-b387-4a71-9c3d-7a6d0950802c-0	2021-10-04T18:16:31.458Z	HRzwxK1DLeb3G5m7Vjzcib80qyT2	"BEER__TRIGGER"
ef60d1b7-0b13-4b34-98d3-a6de6b3e4936-0	2021-10-04T18:16:34.035Z	HRzwxK1DLeb3G5m7Vjzcib80qyT2	"BEER__TRIGGER"
872fe746-a148-43f3-af7f-db551fd16396-0	2021-10-14T13:12:37.599Z	HSn7C2E66hQg3yglvE7abQ9NXI12	"BEER__TRIGGER"
9aa893f0-51d8-4eda-991f-1fea130ec596-0	2021-10-14T13:13:01.517Z	HSn7C2E66hQg3yglvE7abQ9NXI12	"BEER__TRIGGER"
538d3986-477a-4482-aab7-55110a04a1eb-0	2021-10-03T18:49:40.317Z	L5BIp8Hkkcg2fj9CCIz5xzpGDiq2	"BEER__TRIGGER"
1cdcb4db-1115-4cc4-a20e-9c46e457f30c-0	2021-09-30T19:51:13.526Z	L5BIp8Hkkcg2fj9CCIz5xzpGDiq2	"BEER__TRIGGER"
2384c5a6-c366-4647-be1a-212c4b53052a-0	2021-09-30T19:51:20.957Z	L5BIp8Hkkcg2fj9CCIz5xzpGDiq2	"BEER__TRIGGER"
63933025-9d88-453e-942a-78153c33e655-0	2021-09-20T21:37:12.920Z	M3VYkPYwMTVNrJ7cKof5SzaYRxG3	"BEER__TRIGGER"
847c14ae-3c53-43a6-8f3f-69445d00d999-0	2021-10-17T16:50:56.711Z	M3VYkPYwMTVNrJ7cKof5SzaYRxG3	"BEER__TRIGGER"
1ecc2500-9df9-4d92-af93-3e1c86b1399d-0	2021-09-25T19:56:43.815Z	OklPVWxSDAYlxJi9tCXENBzlPVz2	"BEER__TRIGGER"
e9514b18-4d42-4af9-8c70-b0edec9bf9ff-0	2021-09-29T03:19:03.712Z	h69XHhLy0aMOmZgFvuLI0EbZApd2	"BEER__TRIGGER"
89a7c8da-081e-4529-9605-c9ef48966a9d-0	2021-10-10T10:42:08.649Z	hfd8uQUpOQcissoqxCs5Drca0Ej2	"BEER__TRIGGER"
698ef41e-ae4e-4afd-a331-3714fee2ec06-0	2021-10-09T12:40:15.161Z	rv1e61xOYyREBXiePafEaNL7sD72	"BEER__TRIGGER"
d33ad5c2-3861-4754-a314-c1048acb9e0f-0	2021-10-01T20:44:17.185Z	suHMetAhUHM3kfcaruIpqV5q95S2	"BEER__TRIGGER"
5697dd51-95bd-465c-8295-558929e5d313-0	2021-10-01T20:44:33.016Z	suHMetAhUHM3kfcaruIpqV5q95S2	"BEER__TRIGGER"
d20fca3b-cb58-424d-9cc0-0b049e1aeb3f-0	2021-10-01T20:44:46.310Z	suHMetAhUHM3kfcaruIpqV5q95S2	"BEER__TRIGGER"
08ea592e-c86d-4991-a251-92c13742e3e1-0	2021-10-01T20:45:09.168Z	suHMetAhUHM3kfcaruIpqV5q95S2	"BEER__TRIGGER"
164c5b0a-a02c-4e83-bb36-0e0e282d58f2-0	2021-10-01T18:53:07.694Z	suHMetAhUHM3kfcaruIpqV5q95S2	"BEER__TRIGGER"
7720e3f9-692d-4c7d-82eb-4ea496e57312-0	2021-10-18T15:01:23.986Z	ynVwtuOmUUeFLJEfP7GKrR4wp8b2	"BEER__TRIGGER"
3539a097-5322-4d19-a167-01fc98afe5d3-0	2021-09-30T12:09:23.019Z	wAenWOPWBHdm1PczZCicC9gaARO2	"BEER__TRIGGER__06208270-e773-4ee0-80cc-f28983ff2f7e"
5c10cfd0-ca08-4cd5-99d5-a99ccb937ed6-0	2021-10-18T20:06:22.740Z	DICdqC3zUXTs8PMtnh9A3ONbQBE2	"BEER__TRIGGER__8a8ef09d-03c5-4286-accc-5790d3325cd7"
42202fb8-db89-4b6e-b122-85896efd6c2e-0	2021-10-05T15:49:40.731Z	DICdqC3zUXTs8PMtnh9A3ONbQBE2	"BEER__TRIGGER__8a8ef09d-03c5-4286-accc-5790d3325cd7"
f37f5f8a-4615-4fa2-bfa1-18990476f855-0	2021-10-05T15:50:37.587Z	DICdqC3zUXTs8PMtnh9A3ONbQBE2	"BEER__TRIGGER__8a8ef09d-03c5-4286-accc-5790d3325cd7"
33cb6734-aee4-46b4-a867-f8f1183ca639-0	2021-10-05T17:00:31.974Z	DICdqC3zUXTs8PMtnh9A3ONbQBE2	"BEER__TRIGGER__8a8ef09d-03c5-4286-accc-5790d3325cd7"
cc8bdcc8-96ba-4bb8-904c-e746c9318ed7-0	2021-10-06T21:11:13.728Z	DICdqC3zUXTs8PMtnh9A3ONbQBE2	"BEER__TRIGGER__8a8ef09d-03c5-4286-accc-5790d3325cd7"
68b77bfe-0f7f-453c-b162-a19df27ff3c2-0	2021-10-11T18:01:30.985Z	DICdqC3zUXTs8PMtnh9A3ONbQBE2	"BEER__TRIGGER__8a8ef09d-03c5-4286-accc-5790d3325cd7"
c18fadbd-8f67-4f08-b3e0-9abaf6b21456-0	2021-09-29T12:45:58.568Z	DICdqC3zUXTs8PMtnh9A3ONbQBE2	"BEER__TRIGGER__8a8ef09d-03c5-4286-accc-5790d3325cd7"
a3920f92-3fa7-4778-ae6d-a6ada1f4ef39-0	2021-10-08T11:55:59.223Z	Av4ZPn9lhfWb63mu6IG47NDQm232	"BEER__TRIGGER__ca96626f-8869-4288-9860-53a995945b8c"
e83ee113-eb90-4800-b341-959ce4570e9a-0	2021-10-08T11:55:59.223Z	Av4ZPn9lhfWb63mu6IG47NDQm232	"BEER__TRIGGER__ca96626f-8869-4288-9860-53a995945b8c"
106164e7-8ce5-47ea-9e1f-5480df7eb6b4-0	2021-10-08T11:55:59.223Z	Av4ZPn9lhfWb63mu6IG47NDQm232	"BEER__TRIGGER__ca96626f-8869-4288-9860-53a995945b8c"
69c5418e-3f15-487d-80e1-473810d3884b-0	2021-10-08T11:55:59.223Z	Av4ZPn9lhfWb63mu6IG47NDQm232	"BEER__TRIGGER__ca96626f-8869-4288-9860-53a995945b8c"
ac9e522c-00e6-44ba-89e8-3042bdfbdd5d-0	2021-10-08T11:55:59.223Z	Av4ZPn9lhfWb63mu6IG47NDQm232	"BEER__TRIGGER__ca96626f-8869-4288-9860-53a995945b8c"
ebbded87-074c-480a-b32a-837edd81513a-0	2021-09-30T02:42:02.815Z	g1e1bL9NMrdFQfWI6MtGNWuo2PY2	"BEGAN MIDNIGHT__TRIGGER__3f4f090f-84a9-441d-879e-cd8168944904"
1552fff1-58f0-4720-bd96-8ec8f3cb4b11-0	2021-10-11T02:57:22.586Z	TgusJvLGgRUfZH1k7XybdhyEUlz2	"BEING COLD __TRIGGER__b8b4d034-e5d8-4e35-b68a-33b1bbda681e"
daeab1d8-92c8-4cdf-ab49-4c42a831b29d-0	2021-10-11T23:44:25.459Z	TgusJvLGgRUfZH1k7XybdhyEUlz2	"BEING COLD __TRIGGER__b8b4d034-e5d8-4e35-b68a-33b1bbda681e"
0f121fe2-4742-4f3a-a4f4-da42c3fb04d8-0	2021-09-20T23:29:13.943Z	O8RkpFaZBEZ27b0Sp6m4ZvJHg8t1	"BEING TOO ON __TRIGGER__6c581657-586f-41e1-a255-44d5084d9c8d"
f02a6068-b341-4e52-be4b-fd24a8527a8c-0	2021-09-24T22:13:04.953Z	O8RkpFaZBEZ27b0Sp6m4ZvJHg8t1	"BEING TOO ON __TRIGGER__6c581657-586f-41e1-a255-44d5084d9c8d"
6f84f904-5cd0-4f10-8229-e217f070bc67-0	2021-10-09T11:17:34.991Z	4cr7XmX7UBRsmHe3wxfJXCXB3Rs2	"BIRTH CONTROL__TRIGGER__098afc8e-f6b2-4580-b421-a5fe0f0b2ccb"
9f58e616-be67-46ec-b6bd-a0130d80c87d-0	2021-10-16T00:37:29.429Z	F6MHukAQWYUxYn4kvqgfpbP93SG3	"BLACK ICED TEA OZ __TRIGGER__080131e3-4ea1-4744-b180-7d96bf000bf3"
39cb4b17-c16b-4187-94c7-67f9699f7446-0	2021-10-16T00:37:38.946Z	F6MHukAQWYUxYn4kvqgfpbP93SG3	"BLACK ICED TEA OZ __TRIGGER__080131e3-4ea1-4744-b180-7d96bf000bf3"
f615516a-26a5-4231-a96a-f246bb49889e-0	2021-10-14T19:26:22.979Z	F6MHukAQWYUxYn4kvqgfpbP93SG3	"BLACK ICED TEA OZ __TRIGGER__080131e3-4ea1-4744-b180-7d96bf000bf3"
8dc145b8-a25e-4531-978a-d0bd79ed3f76-0	2021-10-07T22:50:29.486Z	pUHEiTLvQJMmHU6674gdAvB8CXf1	"BLOOD SUGAR DROP__TRIGGER__8076c238-5588-494d-bb9b-e62db4e57acb"
2c3ba4af-3a31-454e-827f-00d8bda3fd58-0	2021-10-05T04:49:09.120Z	Xgzpo9fbJZVcED07lr04eAipip62	"BLUE LIGHT __TRIGGER__61947345-561b-4728-a63a-1ee63c8336b5"
113f1b02-d6d8-4492-8a12-02dfabc14f0f-0	2021-10-01T19:15:09.644Z	PEtlqwVASBYgPnKcbzRIcentVgj2	"BOTOX__TRIGGER__7e381ec7-6ee6-4803-985c-2d2fe33e0d3a"
49d76e14-41ca-46ac-b4b8-3ce25dbfa64f-0	2021-09-25T00:17:11.863Z	pUHEiTLvQJMmHU6674gdAvB8CXf1	"BRIGHT LIGHT __TRIGGER__9da5eeea-9d82-4ede-81d3-0df4e9383da1"
92c1354e-f0fa-4556-a13c-816ffa36b0f4-0	2021-10-12T10:57:43.929Z	pUHEiTLvQJMmHU6674gdAvB8CXf1	"BRIGHT LIGHT __TRIGGER__9da5eeea-9d82-4ede-81d3-0df4e9383da1"
2dd2e6f5-eec4-4cc5-8ba9-2bad82042e82-0	2021-10-14T16:35:17.484Z	pUHEiTLvQJMmHU6674gdAvB8CXf1	"BRIGHT LIGHT __TRIGGER__9da5eeea-9d82-4ede-81d3-0df4e9383da1"
8b1f6355-db9f-49d4-80e9-53107e5569c6-0	2021-09-27T13:43:12.613Z	pUHEiTLvQJMmHU6674gdAvB8CXf1	"BRIGHT LIGHT __TRIGGER__9da5eeea-9d82-4ede-81d3-0df4e9383da1"
1c46472f-77c1-430b-b881-3bb24c8cf5d3-0	2021-09-29T13:48:11.769Z	pUHEiTLvQJMmHU6674gdAvB8CXf1	"BRIGHT LIGHT __TRIGGER__9da5eeea-9d82-4ede-81d3-0df4e9383da1"
cc2efdd9-7771-4d7c-a74e-bf18d9104c4e-0	2021-10-07T11:30:13.168Z	zbGo7j1mFYVfGoRbJf1nebJ5sCc2	"BRIGHT LIGHTS__TRIGGER__170fbe14-977f-4aba-a225-33f1ca88696a"
7930e859-887c-42a9-b4c3-b4e9a2c9363e-0	2021-09-28T09:47:59.782Z	uMcvvbospmSGhOCp9YLZRlYFrEA3	"BRIGHT LIGHTS__TRIGGER__3532b5c1-5e7f-42f6-a1dc-6e27849247be"
bea6cd1a-7f30-4eba-9e17-26f9b7dfe190-0	2021-09-24T17:01:47.617Z	cJEPVhJLr6V8h5istSydUAhh5I03	"BRIGHT LIGHT__TRIGGER__1e49f47a-5542-41c3-bade-c690c862ad16"
8c0952b0-906a-469e-84b6-253a63a82a2d-0	2021-09-23T04:22:19.706Z	kHFhBZ1oH5U0clmrcR3JugZgA663	"BRIGHT LIGHT__TRIGGER__a161efd8-51aa-4b91-a872-4da7f2000f24"
82c92ba0-6c81-48dd-9333-ae104543f719-0	2021-10-17T02:24:39.916Z	7iuhn2XWKXciwhFF0cT4nyS33DI2	"BRIGHT LIGHT__TRIGGER__aefa603f-42d7-449f-a248-97454a78f91a"
bb423dee-52e1-435e-b3f7-adbb55269411-0	2021-10-15T21:35:47.063Z	7iuhn2XWKXciwhFF0cT4nyS33DI2	"BRIGHT LIGHT__TRIGGER__aefa603f-42d7-449f-a248-97454a78f91a"
3f4f64f6-945e-47bc-8a6d-17aaaed01d80-0	2021-09-20T22:58:06.818Z	7iuhn2XWKXciwhFF0cT4nyS33DI2	"BRIGHT LIGHT__TRIGGER__aefa603f-42d7-449f-a248-97454a78f91a"
416002df-5844-4da5-b6e4-28e48d839769-0	2021-09-21T21:32:16.565Z	7iuhn2XWKXciwhFF0cT4nyS33DI2	"BRIGHT LIGHT__TRIGGER__aefa603f-42d7-449f-a248-97454a78f91a"
bd852db7-afb2-4512-a791-7c8b417c49eb-0	2021-09-24T21:49:35.529Z	7iuhn2XWKXciwhFF0cT4nyS33DI2	"BRIGHT LIGHT__TRIGGER__aefa603f-42d7-449f-a248-97454a78f91a"
5764cf59-2012-4b34-8e05-d7dc64e94075-0	2021-10-04T03:13:39.144Z	7iuhn2XWKXciwhFF0cT4nyS33DI2	"BRIGHT LIGHT__TRIGGER__aefa603f-42d7-449f-a248-97454a78f91a"
55cf40c5-1c31-4f4d-b9de-32200da33f3c-0	2021-10-04T20:46:57.162Z	7iuhn2XWKXciwhFF0cT4nyS33DI2	"BRIGHT LIGHT__TRIGGER__aefa603f-42d7-449f-a248-97454a78f91a"
9cc89526-d6e1-4dda-9a09-9c9f9a38259a-0	2021-10-08T23:49:48.741Z	7iuhn2XWKXciwhFF0cT4nyS33DI2	"BRIGHT LIGHT__TRIGGER__aefa603f-42d7-449f-a248-97454a78f91a"
b457770f-7331-4a10-ab9e-e7a04cc1253f-0	2021-10-10T19:28:09.918Z	7iuhn2XWKXciwhFF0cT4nyS33DI2	"BRIGHT LIGHT__TRIGGER__aefa603f-42d7-449f-a248-97454a78f91a"
8cf6a564-b5e1-471e-9fc8-d4cc3c917179-0	2021-10-13T23:59:24.213Z	7iuhn2XWKXciwhFF0cT4nyS33DI2	"BRIGHT LIGHT__TRIGGER__aefa603f-42d7-449f-a248-97454a78f91a"
01541c10-7fda-442c-82fc-d010cf87fa67-0	2021-10-19T04:19:40.049Z	7iuhn2XWKXciwhFF0cT4nyS33DI2	"BRIGHT LIGHT__TRIGGER__aefa603f-42d7-449f-a248-97454a78f91a"
4dba4457-f838-4910-9b1d-7d4f19ab8471-0	2021-10-17T17:59:11.678Z	QX9F1092cbM8R611Qu6YFRRuV893	"BRIGHT LIGHT__TRIGGER__dce045c4-a3cd-4e68-8287-68430916e003"
57cfc8ae-6fa5-44b1-8a52-01d0a97708e9-0	2021-10-09T17:15:36.309Z	L4JTDerOXCfNiiei4uG3QCcc9sm1	"BRIGHTFLUORESCENT LIGHTS__TRIGGER__2140137a-c1f9-42d0-934a-5d244d72d663"
8bfe2c39-f39d-4f63-ae67-54b19a69cfb3-0	2021-10-15T02:32:30.608Z	Qf7rF2JGNzU6f03U1yKXrVakBJj1	"BRIGHTNESS __TRIGGER__4669b8f3-8ffc-486f-bd07-c7fbcc3ae893"
39c898df-6a64-427e-a20d-c6f1b4756aac-0	2021-09-20T14:14:22.666Z	Qf7rF2JGNzU6f03U1yKXrVakBJj1	"BRIGHTNESS __TRIGGER__4669b8f3-8ffc-486f-bd07-c7fbcc3ae893"
35290f4e-ebb3-469c-abc3-d6239a68316c-0	2021-09-20T05:33:23.204Z	Qf7rF2JGNzU6f03U1yKXrVakBJj1	"BRIGHTNESS __TRIGGER__4669b8f3-8ffc-486f-bd07-c7fbcc3ae893"
92d74bd7-59e2-4800-8452-c3446c20ef18-0	2021-09-21T13:36:58.801Z	Qf7rF2JGNzU6f03U1yKXrVakBJj1	"BRIGHTNESS __TRIGGER__4669b8f3-8ffc-486f-bd07-c7fbcc3ae893"
352356f3-01af-4736-a4f9-fe8c42df7fe4-0	2021-09-22T13:31:03.787Z	Qf7rF2JGNzU6f03U1yKXrVakBJj1	"BRIGHTNESS __TRIGGER__4669b8f3-8ffc-486f-bd07-c7fbcc3ae893"
9ca34695-00e2-44f8-808b-e30e84773e5d-0	2021-09-23T19:05:14.315Z	Qf7rF2JGNzU6f03U1yKXrVakBJj1	"BRIGHTNESS __TRIGGER__4669b8f3-8ffc-486f-bd07-c7fbcc3ae893"
54bcb720-daa6-421a-9697-623ae285c63e-0	2021-10-17T22:29:34.663Z	Qf7rF2JGNzU6f03U1yKXrVakBJj1	"BRIGHTNESS __TRIGGER__4669b8f3-8ffc-486f-bd07-c7fbcc3ae893"
f3a93eea-f4ad-40ad-9564-98c4938373bb-0	2021-10-17T22:30:43.050Z	Qf7rF2JGNzU6f03U1yKXrVakBJj1	"BRIGHTNESS __TRIGGER__4669b8f3-8ffc-486f-bd07-c7fbcc3ae893"
b2fa6e56-b73a-46bb-8f57-65685ddb4009-0	2021-10-17T22:32:18.081Z	Qf7rF2JGNzU6f03U1yKXrVakBJj1	"BRIGHTNESS __TRIGGER__4669b8f3-8ffc-486f-bd07-c7fbcc3ae893"
69599643-be02-4498-91b4-b50b2057a3d4-0	2021-10-02T15:59:34.618Z	Qf7rF2JGNzU6f03U1yKXrVakBJj1	"BRIGHTNESS __TRIGGER__4669b8f3-8ffc-486f-bd07-c7fbcc3ae893"
a71247ef-ce1a-4251-a918-c29da8c3adf1-0	2021-10-03T06:01:56.366Z	Qf7rF2JGNzU6f03U1yKXrVakBJj1	"BRIGHTNESS __TRIGGER__4669b8f3-8ffc-486f-bd07-c7fbcc3ae893"
5dfb308b-d011-4310-ad65-afa4d2692c23-0	2021-10-04T04:49:32.945Z	Qf7rF2JGNzU6f03U1yKXrVakBJj1	"BRIGHTNESS __TRIGGER__4669b8f3-8ffc-486f-bd07-c7fbcc3ae893"
7fd198ad-5307-40eb-b94a-e2d3c0f9fc95-0	2021-10-04T04:50:02.658Z	Qf7rF2JGNzU6f03U1yKXrVakBJj1	"BRIGHTNESS __TRIGGER__4669b8f3-8ffc-486f-bd07-c7fbcc3ae893"
38855301-3572-438c-aa28-bdd53bcb6447-0	2021-10-04T14:18:13.057Z	Qf7rF2JGNzU6f03U1yKXrVakBJj1	"BRIGHTNESS __TRIGGER__4669b8f3-8ffc-486f-bd07-c7fbcc3ae893"
f8ad097f-b5ac-47d2-9e46-96657445f39b-0	2021-10-04T04:50:23.379Z	Qf7rF2JGNzU6f03U1yKXrVakBJj1	"BRIGHTNESS __TRIGGER__4669b8f3-8ffc-486f-bd07-c7fbcc3ae893"
592b7338-c9ca-4629-97ad-09bc130393a6-0	2021-10-07T04:20:37.832Z	Qf7rF2JGNzU6f03U1yKXrVakBJj1	"BRIGHTNESS __TRIGGER__4669b8f3-8ffc-486f-bd07-c7fbcc3ae893"
29c0cb39-6101-471a-aad1-ba7a2c76bb7b-0	2021-10-07T17:52:30.756Z	Qf7rF2JGNzU6f03U1yKXrVakBJj1	"BRIGHTNESS __TRIGGER__4669b8f3-8ffc-486f-bd07-c7fbcc3ae893"
6a43ed7d-5ab0-4409-b6d3-4e227103f35e-0	2021-10-09T20:40:14.823Z	Qf7rF2JGNzU6f03U1yKXrVakBJj1	"BRIGHTNESS __TRIGGER__4669b8f3-8ffc-486f-bd07-c7fbcc3ae893"
363262c6-bf9f-47ca-98c7-bee32435c15e-0	2021-10-09T20:42:02.891Z	Qf7rF2JGNzU6f03U1yKXrVakBJj1	"BRIGHTNESS __TRIGGER__4669b8f3-8ffc-486f-bd07-c7fbcc3ae893"
f1771b65-8669-485c-95f9-f6ae5e85079e-0	2021-10-12T18:07:18.938Z	Qf7rF2JGNzU6f03U1yKXrVakBJj1	"BRIGHTNESS __TRIGGER__4669b8f3-8ffc-486f-bd07-c7fbcc3ae893"
bef41169-084d-4049-9e9a-934b018e5724-0	2021-10-12T18:08:22.665Z	Qf7rF2JGNzU6f03U1yKXrVakBJj1	"BRIGHTNESS __TRIGGER__4669b8f3-8ffc-486f-bd07-c7fbcc3ae893"
3c5b9363-7421-4868-a991-562df4464386-0	2021-10-12T18:09:30.107Z	Qf7rF2JGNzU6f03U1yKXrVakBJj1	"BRIGHTNESS __TRIGGER__4669b8f3-8ffc-486f-bd07-c7fbcc3ae893"
f8952264-2a72-4b26-8493-075528b871c6-0	2021-09-27T00:39:51.405Z	Qf7rF2JGNzU6f03U1yKXrVakBJj1	"BRIGHTNESS __TRIGGER__4669b8f3-8ffc-486f-bd07-c7fbcc3ae893"
7e8e9b81-9d5c-49ce-a168-f2cc4fa14f53-0	2021-09-29T22:54:40.831Z	Qf7rF2JGNzU6f03U1yKXrVakBJj1	"BRIGHTNESS __TRIGGER__4669b8f3-8ffc-486f-bd07-c7fbcc3ae893"
50731338-208d-41a7-8886-098ef607a383-0	2021-09-29T02:38:55.602Z	Qf7rF2JGNzU6f03U1yKXrVakBJj1	"BRIGHTNESS __TRIGGER__4669b8f3-8ffc-486f-bd07-c7fbcc3ae893"
114a372d-14e2-4e64-bd5c-0cca59dd7acc-0	2021-09-30T16:27:29.774Z	Qf7rF2JGNzU6f03U1yKXrVakBJj1	"BRIGHTNESS __TRIGGER__4669b8f3-8ffc-486f-bd07-c7fbcc3ae893"
c1c58c49-b850-41e4-9ae2-f2f47f480b79-0	2021-09-30T16:28:12.391Z	Qf7rF2JGNzU6f03U1yKXrVakBJj1	"BRIGHTNESS __TRIGGER__4669b8f3-8ffc-486f-bd07-c7fbcc3ae893"
98d9e815-6edb-414a-a979-dc01a425d607-0	2021-09-30T16:28:56.624Z	Qf7rF2JGNzU6f03U1yKXrVakBJj1	"BRIGHTNESS __TRIGGER__4669b8f3-8ffc-486f-bd07-c7fbcc3ae893"
8c283599-66d3-4d3c-9a68-fc0ef9368318-0	2021-09-30T16:28:29.559Z	Qf7rF2JGNzU6f03U1yKXrVakBJj1	"BRIGHTNESS __TRIGGER__4669b8f3-8ffc-486f-bd07-c7fbcc3ae893"
24600151-5944-4362-925e-843a9ad2170d-0	2021-09-30T16:28:34.229Z	Qf7rF2JGNzU6f03U1yKXrVakBJj1	"BRIGHTNESS __TRIGGER__4669b8f3-8ffc-486f-bd07-c7fbcc3ae893"
c3ad7183-9960-4a95-8a4b-9537f0a9e8f2-0	2021-09-30T02:42:02.815Z	g1e1bL9NMrdFQfWI6MtGNWuo2PY2	"BROKE ANKLE LAST NIGHT__TRIGGER__a2cbd07a-3516-4e18-938e-112d152d339a"
6d1577a5-6865-4f9d-8e6f-9e7a3b0969bd-0	2021-10-11T10:21:24.398Z	F6MHukAQWYUxYn4kvqgfpbP93SG3	"CAFFEINE PM__TRIGGER__94ffd422-f24e-4ca9-862f-ff73707255e3"
8de9e346-21c2-488e-ad33-0909db119b2c-0	2021-10-11T10:21:39.314Z	F6MHukAQWYUxYn4kvqgfpbP93SG3	"CAFFEINE PM__TRIGGER__94ffd422-f24e-4ca9-862f-ff73707255e3"
e8fa7bf3-a9dc-4434-af51-43d90c416d84-0	2021-10-08T11:55:59.223Z	Av4ZPn9lhfWb63mu6IG47NDQm232	"CAR RIDE OVER HOURS__TRIGGER__ccd40875-5c72-4ff7-8f6b-c0e9ad38a2e7"
1059c711-f063-499a-8411-5a1a98d4eefe-0	2021-10-08T11:55:59.223Z	Av4ZPn9lhfWb63mu6IG47NDQm232	"CAR RIDE OVER HOURS__TRIGGER__ccd40875-5c72-4ff7-8f6b-c0e9ad38a2e7"
d5f39976-5a19-4787-984d-0aafa21bfab7-0	2021-10-08T11:55:59.223Z	Av4ZPn9lhfWb63mu6IG47NDQm232	"CAR RIDE OVER HOURS__TRIGGER__ccd40875-5c72-4ff7-8f6b-c0e9ad38a2e7"
18852e50-3910-403c-aefd-d64ecee9e76b-0	2021-10-08T11:55:59.223Z	Av4ZPn9lhfWb63mu6IG47NDQm232	"CAR RIDE OVER HOURS__TRIGGER__ccd40875-5c72-4ff7-8f6b-c0e9ad38a2e7"
2b6de2c3-2d9b-4589-a6c1-00bd2bd9b7b6-0	2021-10-08T11:55:59.223Z	Av4ZPn9lhfWb63mu6IG47NDQm232	"CAR RIDE OVER HOURS__TRIGGER__ccd40875-5c72-4ff7-8f6b-c0e9ad38a2e7"
c3b5cda3-f32e-449e-bfd5-a9ced5a221db-0	2021-10-01T04:40:49.707Z	CViyp6zVB8TjSgrsJVRYCyJSZCa2	"CARDIO__TRIGGER__d435d539-13d6-422c-917b-ba1723c98a57"
ebbbcc16-cb58-4778-ad20-4f03e423079c-0	2021-10-01T04:41:17.530Z	CViyp6zVB8TjSgrsJVRYCyJSZCa2	"CARDIO__TRIGGER__d435d539-13d6-422c-917b-ba1723c98a57"
49b99f17-d3e2-46ac-8476-99bc86d80725-0	2021-10-02T19:47:31.381Z	18OlGh8p3sSS6PphuYHNp5TWaxW2	"CAR__TRIGGER__f53997b5-6a0e-4a6d-800b-636ee8fc2d23"
6f305d71-b75f-4465-b249-05f9c2636115-0	2021-10-02T19:47:31.488Z	18OlGh8p3sSS6PphuYHNp5TWaxW2	"CAR__TRIGGER__f53997b5-6a0e-4a6d-800b-636ee8fc2d23"
3813cea7-1bb3-4227-8c5d-eeaf3b9dde77-0	2021-09-30T12:09:23.019Z	wAenWOPWBHdm1PczZCicC9gaARO2	"CHANGE IN LIGHT__TRIGGER__201b9043-476a-4310-b361-1034bc3b8590"
c944e4d2-2f9c-41eb-9094-079ad73d8730-0	2021-09-30T12:09:23.019Z	wAenWOPWBHdm1PczZCicC9gaARO2	"CHANGE IN LIGHT__TRIGGER__201b9043-476a-4310-b361-1034bc3b8590"
530f24d8-6bd2-4f63-b4a5-ea653d3fa63b-0	2021-09-30T12:09:23.019Z	wAenWOPWBHdm1PczZCicC9gaARO2	"CHANGE IN LIGHT__TRIGGER__201b9043-476a-4310-b361-1034bc3b8590"
3a8c14ba-46b4-43f6-8fd2-ba231e194311-0	2021-10-14T01:45:44.428Z	zOpea9gfZfPb6HeC3zISZ7FjS3x2	"CHANGE IN SLEEP SCHEDULE__TRIGGER__b791b13b-27a0-4aee-828a-f76c82a78448"
a52f93fa-71e1-4416-b1d6-7b622c8f7c49-0	2021-09-19T16:53:42.963Z	1Qv0cDpQHyfhWaHBvqvbozfznKN2	"CHEESE__TRIGGER"
99274105-ca20-475b-a071-b9135b1e1895-0	2021-09-19T16:53:50.377Z	1Qv0cDpQHyfhWaHBvqvbozfznKN2	"CHEESE__TRIGGER"
fa1167dc-2abf-49a9-b47b-ac8c10bc6425-0	2021-09-19T16:53:55.163Z	1Qv0cDpQHyfhWaHBvqvbozfznKN2	"CHEESE__TRIGGER"
7a282e49-20d4-4e50-85dc-9c51751b8154-0	2021-10-09T11:17:14.300Z	4cr7XmX7UBRsmHe3wxfJXCXB3Rs2	"CHEESE__TRIGGER"
19bd29ce-ade4-4ad5-b6c3-76855d3c0d92-0	2021-09-19T13:12:37.018Z	Ba8umGGqilQ6kqvdP3LQKItWRm12	"CHEESE__TRIGGER"
b52d9ebc-6aec-4524-bd9a-e6a9cf4bfe54-0	2021-09-19T13:13:54.497Z	Ba8umGGqilQ6kqvdP3LQKItWRm12	"CHEESE__TRIGGER"
98dddb1b-a594-442f-abb5-ade1f7c16698-0	2021-10-11T06:40:35.957Z	CloMikS3y1OuZpA3s3za7Xq9pOt1	"CHEESE__TRIGGER"
265959e7-f41d-4bd4-904a-0caf984410e3-0	2021-10-11T06:40:54.717Z	CloMikS3y1OuZpA3s3za7Xq9pOt1	"CHEESE__TRIGGER"
9a08cd05-89d2-47c3-a4f5-89845b83444c-0	2021-10-13T18:29:53.371Z	HI9h5CiX9NOQ6l687HOYVm2dmem1	"CHEESE__TRIGGER"
fac58c22-573b-4b8d-a89e-5df88aa330f8-0	2021-10-13T18:39:55.276Z	HI9h5CiX9NOQ6l687HOYVm2dmem1	"CHEESE__TRIGGER"
c2332790-0b49-424a-b11a-ebc96d5424ca-0	2021-10-14T13:12:37.110Z	HSn7C2E66hQg3yglvE7abQ9NXI12	"CHEESE__TRIGGER"
46ab900f-bbc1-4c7c-bfc7-e1662c948756-0	2021-10-01T08:04:18.343Z	JnUv3lDa0dMJbkRSzT9XGW94DkO2	"CHEESE__TRIGGER"
8a2bbfcf-47c0-41ba-ad79-1582a4a7a2be-0	2021-09-26T09:31:19.949Z	L1prCOAjq6bqMzZq3dER3p1pjzz1	"CHEESE__TRIGGER"
a6f0d6f2-25eb-4f8b-8f35-e3a5065f292a-0	2021-09-26T09:30:41.661Z	L1prCOAjq6bqMzZq3dER3p1pjzz1	"CHEESE__TRIGGER"
a107231f-586e-4d07-ba9e-bf2dc1300760-0	2021-09-26T09:30:15.505Z	L1prCOAjq6bqMzZq3dER3p1pjzz1	"CHEESE__TRIGGER"
ccd00217-d16c-4758-b778-c9ca448f5c25-0	2021-10-01T02:28:37.335Z	TGSzKE6vUkgqfFoI4kbjMXVDEUV2	"CHEESE__TRIGGER"
9e0f06cd-39dc-4e7e-9b70-fc2057030587-0	2021-09-22T03:02:15.431Z	ZQPt1OgSqXgUFwnwEtOAdtXhqyK2	"CHEESE__TRIGGER"
635f3e2e-4029-4934-956c-ba0754b736c8-0	2021-10-07T14:57:06.044Z	dtxX22kXWfQlj1z2pviItDrup182	"CHEESE__TRIGGER"
925856c4-988b-4914-8742-d6070b598d5a-0	2021-10-03T03:26:40.427Z	gIRYrn9kWoapqh3e1BimRSgCLpE2	"CHEESE__TRIGGER"
ac46df50-a9aa-43c5-b4d9-686692504b5a-0	2021-10-16T12:31:22.669Z	m4MpvNvH5BW4bL95NBF5mUDWVX23	"CHEESE__TRIGGER"
270ac2eb-427f-462f-94fa-542d4e3d0ab5-0	2021-10-05T00:06:03.797Z	oz42U7z1cbZT6G59r4vqGmSaKSg1	"CHEESE__TRIGGER"
97db165f-3bca-46be-8697-448acb129293-0	2021-09-28T17:45:46.074Z	oz42U7z1cbZT6G59r4vqGmSaKSg1	"CHEESE__TRIGGER"
e60ea6fd-1bed-46f1-bde9-d1209cf5bd56-0	2021-09-28T17:45:54.441Z	oz42U7z1cbZT6G59r4vqGmSaKSg1	"CHEESE__TRIGGER"
1fd6ccf2-af6e-4cb4-8720-9c0bf19f32f3-0	2021-10-01T20:44:18.488Z	suHMetAhUHM3kfcaruIpqV5q95S2	"CHEESE__TRIGGER"
c8da5449-504a-4d5a-aef2-997cc3555e7f-0	2021-10-01T18:53:21.412Z	suHMetAhUHM3kfcaruIpqV5q95S2	"CHEESE__TRIGGER"
fd33a909-738a-40b7-bd17-7578dc537315-0	2021-10-01T18:53:29.786Z	suHMetAhUHM3kfcaruIpqV5q95S2	"CHEESE__TRIGGER"
b5bee0b5-188f-4615-8d54-32f85b106225-0	2021-10-06T21:34:40.117Z	vHmXCFmuY8UIcftdew9QVAjzTpr1	"CHEESE__TRIGGER"
a30439bf-3ec4-4a9e-a6ed-3e2219e35741-0	2021-10-18T15:01:31.511Z	ynVwtuOmUUeFLJEfP7GKrR4wp8b2	"CHEESE__TRIGGER"
03f76b74-d819-412f-9a93-45aba3277793-0	2021-09-19T16:53:43.981Z	1Qv0cDpQHyfhWaHBvqvbozfznKN2	"CHOCOLATE__TRIGGER"
b26bcfb1-159b-4065-8b9e-8a322bb29fe7-0	2021-09-19T19:58:14.168Z	1Qv0cDpQHyfhWaHBvqvbozfznKN2	"CHOCOLATE__TRIGGER"
ff78cbe8-7af2-4d51-a57c-abbc55ebf0ee-0	2021-09-19T19:58:14.057Z	1Qv0cDpQHyfhWaHBvqvbozfznKN2	"CHOCOLATE__TRIGGER"
ef5bec74-9f17-45bc-a5a2-3ef88d85fd54-0	2021-10-18T23:39:35.912Z	51ruPBLZlBV5kI6wrZAWIZxA18u1	"CHOCOLATE__TRIGGER"
694d12fd-ab8f-4f31-ad6a-4960ab81bacb-0	2021-10-18T23:41:15.194Z	51ruPBLZlBV5kI6wrZAWIZxA18u1	"CHOCOLATE__TRIGGER"
bd32da0c-e5f4-419e-9d52-71f1514a2ae7-0	2021-10-18T23:41:27.313Z	51ruPBLZlBV5kI6wrZAWIZxA18u1	"CHOCOLATE__TRIGGER"
8786d3dc-7aab-47a0-86ec-3b73bc2815c3-0	2021-10-18T23:41:36.359Z	51ruPBLZlBV5kI6wrZAWIZxA18u1	"CHOCOLATE__TRIGGER"
ea027d84-2b2a-4297-a780-c5400ad5a102-0	2021-09-25T17:30:31.968Z	6UhMJpGfIceI4A7hFnRgAIRnE6z2	"CHOCOLATE__TRIGGER"
0cfec4ff-fb06-45cc-a5a6-7319a2762393-0	2021-09-25T17:26:15.620Z	6UhMJpGfIceI4A7hFnRgAIRnE6z2	"CHOCOLATE__TRIGGER"
000475b5-095e-4923-ba86-12e518867f42-0	2021-09-25T17:30:49.969Z	6UhMJpGfIceI4A7hFnRgAIRnE6z2	"CHOCOLATE__TRIGGER"
5decaa7f-4a66-4258-a462-bed0748fb26a-0	2021-09-25T17:31:05.834Z	6UhMJpGfIceI4A7hFnRgAIRnE6z2	"CHOCOLATE__TRIGGER"
b8a128ce-f952-43c1-a1de-a2cb4387cdf6-0	2021-09-25T17:30:17.747Z	6UhMJpGfIceI4A7hFnRgAIRnE6z2	"CHOCOLATE__TRIGGER"
a4a1c18c-3cfe-424f-a1b2-141e7f5a7b82-0	2021-10-02T04:05:41.540Z	7mm3JwrX9sMdR8obtDmSY0o8l4b2	"CHOCOLATE__TRIGGER"
8a2bb882-eea7-401b-80a8-60c96d2c125a-0	2021-10-02T04:05:54.979Z	7mm3JwrX9sMdR8obtDmSY0o8l4b2	"CHOCOLATE__TRIGGER"
f0f5fac5-8ad8-4cce-92e8-70feea824a5b-0	2021-10-02T04:05:45.495Z	7mm3JwrX9sMdR8obtDmSY0o8l4b2	"CHOCOLATE__TRIGGER"
5cc4c84a-e7a7-4550-83b7-95f80b9e8661-0	2021-10-02T04:05:52.448Z	7mm3JwrX9sMdR8obtDmSY0o8l4b2	"CHOCOLATE__TRIGGER"
e4b84281-95e1-411b-a783-b8afc197392b-0	2021-10-11T06:40:57.497Z	CloMikS3y1OuZpA3s3za7Xq9pOt1	"CHOCOLATE__TRIGGER"
ae574564-b00e-4803-9528-279b5ff45cad-0	2021-10-11T06:40:53.554Z	CloMikS3y1OuZpA3s3za7Xq9pOt1	"CHOCOLATE__TRIGGER"
271ab0ca-f114-4b5e-a298-4fd233545856-0	2021-10-16T00:37:59.821Z	F6MHukAQWYUxYn4kvqgfpbP93SG3	"CHOCOLATE__TRIGGER"
98d997e8-0881-49b8-83d7-9a562fa4548d-0	2021-10-14T19:26:31.902Z	F6MHukAQWYUxYn4kvqgfpbP93SG3	"CHOCOLATE__TRIGGER"
c923e887-a54d-4af3-97a6-3234b5705f09-0	2021-10-14T19:26:37.046Z	F6MHukAQWYUxYn4kvqgfpbP93SG3	"CHOCOLATE__TRIGGER"
e5f8046c-8c58-489a-a0d7-63698ea9c8be-0	2021-10-10T01:47:06.350Z	F6MHukAQWYUxYn4kvqgfpbP93SG3	"CHOCOLATE__TRIGGER"
383a80a8-f9e0-4836-b82f-f214f8c017dc-0	2021-10-13T01:22:21.949Z	F6MHukAQWYUxYn4kvqgfpbP93SG3	"CHOCOLATE__TRIGGER"
31447a38-10ca-4d85-be04-aa38c3122030-0	2021-10-12T19:29:03.995Z	F6MHukAQWYUxYn4kvqgfpbP93SG3	"CHOCOLATE__TRIGGER"
2b250c18-0200-45ef-a04c-8ab28952fe38-0	2021-10-14T00:56:07.642Z	F6MHukAQWYUxYn4kvqgfpbP93SG3	"CHOCOLATE__TRIGGER"
3ad81279-0983-4620-b268-0f0b8b5c943d-0	2021-10-10T01:47:22.653Z	F6MHukAQWYUxYn4kvqgfpbP93SG3	"CHOCOLATE__TRIGGER"
c653d948-ab6c-4fe9-9143-eafaee9fd7c4-0	2021-10-14T00:56:15.143Z	F6MHukAQWYUxYn4kvqgfpbP93SG3	"CHOCOLATE__TRIGGER"
03011739-fcbc-4bba-81a8-909c6047c44a-0	2021-10-13T18:29:52.856Z	HI9h5CiX9NOQ6l687HOYVm2dmem1	"CHOCOLATE__TRIGGER"
05745317-6e4d-4e74-9830-b242e3927cad-0	2021-10-13T18:38:39.085Z	HI9h5CiX9NOQ6l687HOYVm2dmem1	"CHOCOLATE__TRIGGER"
b4135923-1b30-4437-ad8b-eb372a96bd2d-0	2021-10-19T02:06:20.454Z	Ko44KBtcU1aiHarxIasAhAMsETt1	"CHOCOLATE__TRIGGER"
9f1e53e2-9977-40a7-bb1c-6fb880b1f1c2-0	2021-10-19T02:20:00.194Z	Ko44KBtcU1aiHarxIasAhAMsETt1	"CHOCOLATE__TRIGGER"
ce02fb9a-f1e4-49f8-be26-d8013ce8c5b3-0	2021-10-19T02:21:40.201Z	Ko44KBtcU1aiHarxIasAhAMsETt1	"CHOCOLATE__TRIGGER"
5ba89b27-3684-4a59-ad11-45403ed87927-0	2021-09-26T09:30:21.451Z	L1prCOAjq6bqMzZq3dER3p1pjzz1	"CHOCOLATE__TRIGGER"
ea4db09d-90d2-43ff-ace3-d64c6c627bb7-0	2021-09-26T09:31:20.951Z	L1prCOAjq6bqMzZq3dER3p1pjzz1	"CHOCOLATE__TRIGGER"
11f86884-7a79-4504-95d9-ef4669813066-0	2021-09-18T23:44:11.591Z	M3VYkPYwMTVNrJ7cKof5SzaYRxG3	"CHOCOLATE__TRIGGER"
2fa7aacf-13fe-4f42-a8d5-603f3ff15bd3-0	2021-09-28T12:51:11.576Z	MljyuwxaLqQLrCQGVPDhRLNZYPJ3	"CHOCOLATE__TRIGGER"
a207dd3c-31c2-4608-8774-4e29f66a4d51-0	2021-09-28T12:51:14.388Z	MljyuwxaLqQLrCQGVPDhRLNZYPJ3	"CHOCOLATE__TRIGGER"
8d849071-191d-4c8e-a248-e06209977e76-0	2021-10-11T05:39:02.827Z	P20CA7dgNRSEbeiuYPsJWkFvFEC3	"CHOCOLATE__TRIGGER"
6f0a95fe-ac3e-449b-83d8-ebb7e9e1991c-0	2021-09-20T15:36:59.418Z	QmWRxYFvuRckEshZRw6JVfitB022	"CHOCOLATE__TRIGGER"
bd501d31-a655-4bbe-9b7f-b72dc79c6624-0	2021-09-20T15:37:05.436Z	QmWRxYFvuRckEshZRw6JVfitB022	"CHOCOLATE__TRIGGER"
ee6c84ae-4ce2-44b0-b7a4-939d51cd576b-0	2021-09-20T15:32:11.209Z	QmWRxYFvuRckEshZRw6JVfitB022	"CHOCOLATE__TRIGGER"
e3cddfdf-0536-4119-8570-f7ce8522d8d6-0	2021-09-20T15:37:53.122Z	QmWRxYFvuRckEshZRw6JVfitB022	"CHOCOLATE__TRIGGER"
971720f8-51f0-4a1a-8e92-f37b04a8e017-0	2021-09-20T15:38:31.179Z	QmWRxYFvuRckEshZRw6JVfitB022	"CHOCOLATE__TRIGGER"
246cbccb-c781-4c56-89bc-ed74f79659ba-0	2021-10-16T16:42:11.474Z	YOSSd1wKOqhasp5lyGRTHdu56tN2	"CHOCOLATE__TRIGGER"
de2f988d-c620-473c-95b7-0484f3f138a2-0	2021-10-16T16:42:20.894Z	YOSSd1wKOqhasp5lyGRTHdu56tN2	"CHOCOLATE__TRIGGER"
ef067770-5b18-44e3-a7a4-cba0a22f4a20-0	2021-09-23T06:08:39.767Z	aSCk8BKKxjRRZOIeJI8YIOD7utl1	"CHOCOLATE__TRIGGER"
e4dfc644-5b2f-4d73-b966-b13741878cbc-0	2021-10-16T17:55:27.367Z	cVbED3sl6TYLIRIM7gI5g1HiDXD2	"CHOCOLATE__TRIGGER"
1bdb4027-a7f7-4b8e-98d8-20d78514a97c-0	2021-10-07T15:16:56.449Z	dtxX22kXWfQlj1z2pviItDrup182	"CHOCOLATE__TRIGGER"
5f94aeb4-35f6-40e9-9cdc-491da9b34fd3-0	2021-10-07T15:16:53.559Z	dtxX22kXWfQlj1z2pviItDrup182	"CHOCOLATE__TRIGGER"
807f6adf-06ab-45df-a76d-d4b6307b9af5-0	2021-09-29T03:19:05.521Z	h69XHhLy0aMOmZgFvuLI0EbZApd2	"CHOCOLATE__TRIGGER"
76dae5de-79d8-48a3-9069-515475436ee6-0	2021-10-10T10:42:06.376Z	hfd8uQUpOQcissoqxCs5Drca0Ej2	"CHOCOLATE__TRIGGER"
99b1c875-93c9-45f8-8478-d683c8e1cfd7-0	2021-09-24T02:22:42.697Z	iZc6DPI5fsP3LbAROooKkPNGsU02	"CHOCOLATE__TRIGGER"
31d515be-2ce1-4e17-9caa-6bd0f706ca45-0	2021-09-24T02:22:40.736Z	iZc6DPI5fsP3LbAROooKkPNGsU02	"CHOCOLATE__TRIGGER"
36a2b54e-804d-4254-9a04-0fe45fbda4ae-0	2021-09-24T02:24:18.517Z	iZc6DPI5fsP3LbAROooKkPNGsU02	"CHOCOLATE__TRIGGER"
79cf331a-83ee-4250-92a6-1d7740e6acc9-0	2021-09-24T02:24:16.550Z	iZc6DPI5fsP3LbAROooKkPNGsU02	"CHOCOLATE__TRIGGER"
df06b472-310d-4c4c-a054-e2f29e5db6bf-0	2021-10-18T01:52:08.267Z	jzg9db3FEGWoxjtx0uZUXK3n0u43	"CHOCOLATE__TRIGGER"
b57c3112-7630-474a-a0f7-b1599c78cdf6-0	2021-10-08T11:49:17.627Z	mnkjKoPG8oPK07MhuBPQ4XQqMB33	"CHOCOLATE__TRIGGER"
b7efac5e-555e-4651-9cbb-4f9a6e2ec1a7-0	2021-09-22T01:58:03.710Z	n7mM8gHSzGezQpyDuq7coV5cVIi2	"CHOCOLATE__TRIGGER"
ba81c03e-e143-45a2-88ac-c459dd1f9816-0	2021-10-02T12:25:04.687Z	n7mM8gHSzGezQpyDuq7coV5cVIi2	"CHOCOLATE__TRIGGER"
fa5eef6f-f7aa-4275-aede-dacb376f9b80-0	2021-09-26T09:12:56.390Z	n7mM8gHSzGezQpyDuq7coV5cVIi2	"CHOCOLATE__TRIGGER"
d714a0e5-87df-486c-90ec-6d7b467d3054-0	2021-10-03T20:59:31.635Z	qSSZ0xIKfqe5b8ZkIIpLiiyz8K23	"CHOCOLATE__TRIGGER"
1a2a506e-b103-4703-bf38-ed8e3539186e-0	2021-09-30T15:39:59.725Z	rD2SEMrnluceinTUZjAstsV39eu2	"CHOCOLATE__TRIGGER"
f16aac58-1026-4bc1-9ac1-83721b604abf-0	2021-10-03T12:21:28.322Z	yKKnSsmnbTPogBNt2x5RSH7RubA2	"CHOCOLATE__TRIGGER"
9e11fb42-9637-4770-88c3-c0cc334edcf0-0	2021-10-18T15:02:54.392Z	ynVwtuOmUUeFLJEfP7GKrR4wp8b2	"CHOCOLATE__TRIGGER"
6c71a88f-be42-4628-aca3-d7dd1bcd1656-0	2021-10-14T01:45:37.821Z	zOpea9gfZfPb6HeC3zISZ7FjS3x2	"CHOCOLATE__TRIGGER"
c9cd0998-1319-4d87-b209-6fdfa833c404-0	2021-10-15T11:40:51.782Z	rd3nD6p0JReWN0gQJ68WbbToj1b2	"CHOCOLATE__TRIGGER__2937cfbf-055a-457a-8d3d-f77d9d562cf8"
ced0ebe9-9c13-426f-960a-8e1c7f58093a-0	2021-10-15T11:40:51.782Z	rd3nD6p0JReWN0gQJ68WbbToj1b2	"CHOCOLATE__TRIGGER__2937cfbf-055a-457a-8d3d-f77d9d562cf8"
27cda8e0-427d-49d0-afcf-948f72ec881e-0	2021-10-15T11:40:51.782Z	rd3nD6p0JReWN0gQJ68WbbToj1b2	"CHOCOLATE__TRIGGER__2937cfbf-055a-457a-8d3d-f77d9d562cf8"
766cc6a0-59bc-433d-9eb3-ee1d27239dc8-0	2021-10-15T11:40:51.782Z	rd3nD6p0JReWN0gQJ68WbbToj1b2	"CHOCOLATE__TRIGGER__2937cfbf-055a-457a-8d3d-f77d9d562cf8"
32da9d1b-f5b1-44b7-9f2e-1c1665cdbea4-0	2021-10-15T11:40:51.782Z	rd3nD6p0JReWN0gQJ68WbbToj1b2	"CHOCOLATE__TRIGGER__2937cfbf-055a-457a-8d3d-f77d9d562cf8"
fd0761c6-8a92-4da5-8c11-d02d96833a98-0	2021-10-15T11:40:51.782Z	rd3nD6p0JReWN0gQJ68WbbToj1b2	"CHOCOLATE__TRIGGER__2937cfbf-055a-457a-8d3d-f77d9d562cf8"
00dd55e2-a0f9-4500-b404-e63e7713f5bf-0	2021-10-15T11:40:51.782Z	rd3nD6p0JReWN0gQJ68WbbToj1b2	"CHOCOLATE__TRIGGER__2937cfbf-055a-457a-8d3d-f77d9d562cf8"
381300a3-023c-4644-ae90-f1ef39db9849-0	2021-10-15T11:40:51.782Z	rd3nD6p0JReWN0gQJ68WbbToj1b2	"CHOCOLATE__TRIGGER__2937cfbf-055a-457a-8d3d-f77d9d562cf8"
eab0e59f-0108-4ccd-ae17-ab7d9c198d88-0	2021-10-15T11:40:51.782Z	rd3nD6p0JReWN0gQJ68WbbToj1b2	"CHOCOLATE__TRIGGER__2937cfbf-055a-457a-8d3d-f77d9d562cf8"
edb28bea-ff1b-4564-93ab-02ec9b878e5e-0	2021-10-15T11:40:51.782Z	rd3nD6p0JReWN0gQJ68WbbToj1b2	"CHOCOLATE__TRIGGER__2937cfbf-055a-457a-8d3d-f77d9d562cf8"
1415bf0c-a38d-4f85-8c5f-48fc50bcdf5c-0	2021-10-15T11:40:51.782Z	rd3nD6p0JReWN0gQJ68WbbToj1b2	"CHOCOLATE__TRIGGER__2937cfbf-055a-457a-8d3d-f77d9d562cf8"
6e45d8c4-f30d-4bf7-8a68-eb6a2602e02f-0	2021-10-15T11:40:51.782Z	rd3nD6p0JReWN0gQJ68WbbToj1b2	"CHOCOLATE__TRIGGER__2937cfbf-055a-457a-8d3d-f77d9d562cf8"
12144b03-c420-42fb-a95b-a2525c661368-0	2021-10-15T11:40:51.782Z	rd3nD6p0JReWN0gQJ68WbbToj1b2	"CHOCOLATE__TRIGGER__2937cfbf-055a-457a-8d3d-f77d9d562cf8"
961624c6-268c-4de6-97c7-5855eefeb04a-0	2021-10-15T11:40:51.782Z	rd3nD6p0JReWN0gQJ68WbbToj1b2	"CHOCOLATE__TRIGGER__2937cfbf-055a-457a-8d3d-f77d9d562cf8"
6bc9977e-1f4c-4a08-aa9d-dee7cbec61d9-0	2021-10-15T11:40:51.782Z	rd3nD6p0JReWN0gQJ68WbbToj1b2	"CHOCOLATE__TRIGGER__2937cfbf-055a-457a-8d3d-f77d9d562cf8"
336e1454-9f94-4fe8-ba6e-6c6488ec7054-0	2021-10-15T11:40:51.782Z	rd3nD6p0JReWN0gQJ68WbbToj1b2	"CHOCOLATE__TRIGGER__2937cfbf-055a-457a-8d3d-f77d9d562cf8"
a696a65e-1c4c-40f4-ac23-42c9536acf36-0	2021-10-15T11:40:51.782Z	rd3nD6p0JReWN0gQJ68WbbToj1b2	"CHOCOLATE__TRIGGER__2937cfbf-055a-457a-8d3d-f77d9d562cf8"
560ff11a-8de7-41aa-96a0-11d4186a2e94-0	2021-10-15T11:40:51.782Z	rd3nD6p0JReWN0gQJ68WbbToj1b2	"CHOCOLATE__TRIGGER__2937cfbf-055a-457a-8d3d-f77d9d562cf8"
410d5f25-ed9a-4a59-bf5c-001f17b84d94-0	2021-10-15T11:40:51.782Z	rd3nD6p0JReWN0gQJ68WbbToj1b2	"CHOCOLATE__TRIGGER__2937cfbf-055a-457a-8d3d-f77d9d562cf8"
525386f4-9a1b-4151-b1e0-dd1384baf5f6-0	2021-10-15T11:40:51.782Z	rd3nD6p0JReWN0gQJ68WbbToj1b2	"CHOCOLATE__TRIGGER__2937cfbf-055a-457a-8d3d-f77d9d562cf8"
9ecce0be-4f95-4b5d-9b90-ec771839544a-0	2021-10-15T11:40:51.782Z	rd3nD6p0JReWN0gQJ68WbbToj1b2	"CHOCOLATE__TRIGGER__2937cfbf-055a-457a-8d3d-f77d9d562cf8"
f5efef17-3ed7-491f-9e8a-11dcd4dca6b1-0	2021-10-15T11:40:51.782Z	rd3nD6p0JReWN0gQJ68WbbToj1b2	"CHOCOLATE__TRIGGER__2937cfbf-055a-457a-8d3d-f77d9d562cf8"
b69ff929-20a5-467e-a52f-887d71075872-0	2021-10-15T11:40:51.782Z	rd3nD6p0JReWN0gQJ68WbbToj1b2	"CHOCOLATE__TRIGGER__2937cfbf-055a-457a-8d3d-f77d9d562cf8"
31b0dda8-070e-443e-809b-c5d6c0ff258b-0	2021-10-15T11:40:51.782Z	rd3nD6p0JReWN0gQJ68WbbToj1b2	"CHOCOLATE__TRIGGER__2937cfbf-055a-457a-8d3d-f77d9d562cf8"
73229e19-e0d4-4757-b956-9ef328e954b5-0	2021-10-15T02:40:37.451Z	m8qt5Tgv3EWcmtSgRG9fVXv3KUe2	"CHOCOLATE__TRIGGER__324942ad-d194-4e6e-860d-461a02eaa17a"
4674ce6b-4d6a-46b9-9289-8e37e0fdefdd-0	2021-10-07T01:11:04.071Z	m8qt5Tgv3EWcmtSgRG9fVXv3KUe2	"CHOCOLATE__TRIGGER__324942ad-d194-4e6e-860d-461a02eaa17a"
20080109-a6cc-4c51-9d36-acc6c6f0aa16-0	2021-10-14T02:28:28.180Z	m8qt5Tgv3EWcmtSgRG9fVXv3KUe2	"CHOCOLATE__TRIGGER__324942ad-d194-4e6e-860d-461a02eaa17a"
f5d76482-bae1-4204-bd29-6aa07931ce8f-0	2021-10-01T03:09:33.579Z	m8qt5Tgv3EWcmtSgRG9fVXv3KUe2	"CHOCOLATE__TRIGGER__324942ad-d194-4e6e-860d-461a02eaa17a"
84bbc822-9e73-486b-bcb9-7a82435a8bf1-0	2021-09-30T12:09:23.019Z	wAenWOPWBHdm1PczZCicC9gaARO2	"CHOCOLATE__TRIGGER__9d6d8232-39c1-4414-909a-5ff413667795"
ad0998cc-a7c6-4187-8933-15d8645790df-0	2021-09-30T12:09:23.019Z	wAenWOPWBHdm1PczZCicC9gaARO2	"CHOCOLATE__TRIGGER__9d6d8232-39c1-4414-909a-5ff413667795"
20a20290-6865-4240-92e9-16ee0a20e87b-0	2021-09-30T12:09:23.019Z	wAenWOPWBHdm1PczZCicC9gaARO2	"CHOCOLATE__TRIGGER__9d6d8232-39c1-4414-909a-5ff413667795"
01dcd3c4-5c9d-4c0d-855e-1faa13b167b6-0	2021-09-30T12:09:23.019Z	wAenWOPWBHdm1PczZCicC9gaARO2	"CHOCOLATE__TRIGGER__9d6d8232-39c1-4414-909a-5ff413667795"
5ae4a9fd-d21a-44d3-b30f-d52e2a4b3ba7-0	2021-09-30T12:09:23.019Z	wAenWOPWBHdm1PczZCicC9gaARO2	"CHOCOLATE__TRIGGER__9d6d8232-39c1-4414-909a-5ff413667795"
df40ef2e-32e5-46c2-81a5-201f60ce840a-0	2021-09-30T12:09:23.019Z	wAenWOPWBHdm1PczZCicC9gaARO2	"CHOCOLATE__TRIGGER__9d6d8232-39c1-4414-909a-5ff413667795"
3fce0ba5-8423-400f-bb87-a806808c2d76-0	2021-09-30T12:09:23.019Z	wAenWOPWBHdm1PczZCicC9gaARO2	"CHOCOLATE__TRIGGER__9d6d8232-39c1-4414-909a-5ff413667795"
e0fd8208-800f-477e-91cf-d571207176ab-0	2021-09-30T12:09:23.019Z	wAenWOPWBHdm1PczZCicC9gaARO2	"CHOCOLATE__TRIGGER__9d6d8232-39c1-4414-909a-5ff413667795"
51009d65-e245-45c7-a1d5-086f3de65a80-0	2021-09-30T12:09:23.019Z	wAenWOPWBHdm1PczZCicC9gaARO2	"CHOCOLATE__TRIGGER__9d6d8232-39c1-4414-909a-5ff413667795"
217a5abf-4390-433c-8141-63fee269495a-0	2021-09-30T12:09:23.019Z	wAenWOPWBHdm1PczZCicC9gaARO2	"CHOCOLATE__TRIGGER__9d6d8232-39c1-4414-909a-5ff413667795"
557af532-eadf-4ec4-8736-05c48856bab6-0	2021-09-30T12:09:23.019Z	wAenWOPWBHdm1PczZCicC9gaARO2	"CHOCOLATE__TRIGGER__9d6d8232-39c1-4414-909a-5ff413667795"
89c5874c-0598-4598-a911-2101642a4cb5-0	2021-09-30T12:09:23.019Z	wAenWOPWBHdm1PczZCicC9gaARO2	"CHOCOLATE__TRIGGER__9d6d8232-39c1-4414-909a-5ff413667795"
771971fe-90b9-402e-afcb-3df150045031-0	2021-09-30T12:09:23.019Z	wAenWOPWBHdm1PczZCicC9gaARO2	"CHOCOLATE__TRIGGER__9d6d8232-39c1-4414-909a-5ff413667795"
c0160b8c-3f7a-42b9-9196-f3ff268a1b1a-0	2021-09-30T12:09:23.019Z	wAenWOPWBHdm1PczZCicC9gaARO2	"CHOCOLATE__TRIGGER__9d6d8232-39c1-4414-909a-5ff413667795"
a3e6d908-ad6b-4ad4-af3a-acef77fb54b2-0	2021-09-30T12:09:23.019Z	wAenWOPWBHdm1PczZCicC9gaARO2	"CHOCOLATE__TRIGGER__9d6d8232-39c1-4414-909a-5ff413667795"
d249ec30-f9b6-44f7-a1af-0bded3c6a5dd-0	2021-09-19T07:25:27.206Z	8WzExwefO9WgtmwFyN5BQZJJK052	"CIGARETTES__TRIGGER__51e025ae-d59f-404a-905c-5ed177c59b80"
8066868a-d1c1-48d8-b5e5-ba23cbeace97-0	2021-09-23T02:36:46.814Z	tTNRidHespPN5VTPwjwXqASOySq1	"CIGARETTES__TRIGGER__523d0bf7-8e10-46cf-aa60-2a37c1319183"
9e8a2552-9092-4ba2-9d95-1c06efdc89a6-0	2021-09-30T12:09:23.019Z	wAenWOPWBHdm1PczZCicC9gaARO2	"CITRUS FRUIT__TRIGGER__0fd721cc-3617-4ccf-9178-0e533fdf6914"
fc45409e-1602-4e4b-bf6a-6ed45cceba1b-0	2021-09-21T16:58:33.332Z	nWpXlVPjy4W6CxdAStMvkAUDBat1	"CITRUS FRUIT__TRIGGER__388f325d-5732-4c2b-b7f4-f3cdf16096e7"
5a31553a-38a6-43b3-aa28-a70a6b455182-0	2021-10-15T11:40:51.782Z	rd3nD6p0JReWN0gQJ68WbbToj1b2	"CITRUS FRUIT__TRIGGER__d1affe24-7563-4d52-a0b5-b8f87167e6ff"
6198320b-71de-4acb-a20d-843d381b0337-0	2021-10-15T11:40:51.782Z	rd3nD6p0JReWN0gQJ68WbbToj1b2	"CITRUS FRUIT__TRIGGER__d1affe24-7563-4d52-a0b5-b8f87167e6ff"
489e8e6d-f5b6-4d32-a129-7b8f712647d6-0	2021-10-15T11:40:51.782Z	rd3nD6p0JReWN0gQJ68WbbToj1b2	"CITRUS FRUIT__TRIGGER__d1affe24-7563-4d52-a0b5-b8f87167e6ff"
58552f82-e466-41ff-ad0e-32025332bb05-0	2021-10-15T11:40:51.782Z	rd3nD6p0JReWN0gQJ68WbbToj1b2	"CITRUS FRUIT__TRIGGER__d1affe24-7563-4d52-a0b5-b8f87167e6ff"
856a2309-b52b-497e-9cdb-c1efd5baf776-0	2021-10-15T11:40:51.782Z	rd3nD6p0JReWN0gQJ68WbbToj1b2	"CITRUS FRUIT__TRIGGER__d1affe24-7563-4d52-a0b5-b8f87167e6ff"
e80ae491-d014-4890-86dd-bd9a33eafb4f-0	2021-09-19T09:27:26.850Z	0jYgQc5hGlfOrVej6RcAhoGpZko1	"CLAMMY WEATHER__TRIGGER__5b3e38d5-89be-45fd-b078-62a62ab7f102"
fd97920d-b5c8-4305-b316-6edcab79d232-0	2021-09-19T09:27:21.229Z	0jYgQc5hGlfOrVej6RcAhoGpZko1	"CLAMMY WEATHER__TRIGGER__5b3e38d5-89be-45fd-b078-62a62ab7f102"
c791be27-7331-4f22-b65a-9ce3d2d60312-0	2021-10-18T23:34:47.530Z	VXi9q2ka0JW0nGvhJUcX6yHEiJh2	"CLOUDY WEATHER__TRIGGER__08e18c15-2668-48a9-8e6c-9b67751eec92"
e92c672b-9b79-47c5-b55a-5005e6bddf7f-0	2021-10-07T16:41:42.915Z	VXi9q2ka0JW0nGvhJUcX6yHEiJh2	"CLOUDY WEATHER__TRIGGER__08e18c15-2668-48a9-8e6c-9b67751eec92"
f14d5b49-1d7c-49c3-9103-45a7942035f9-0	2021-10-08T14:23:47.835Z	VXi9q2ka0JW0nGvhJUcX6yHEiJh2	"CLOUDY WEATHER__TRIGGER__08e18c15-2668-48a9-8e6c-9b67751eec92"
44c61dfb-6cbe-4616-92e9-d40dfc7efbe1-0	2021-09-27T19:33:10.760Z	VXi9q2ka0JW0nGvhJUcX6yHEiJh2	"CLOUDY WEATHER__TRIGGER__08e18c15-2668-48a9-8e6c-9b67751eec92"
f9d5d834-e266-4d17-8afb-9a7c56023d1f-0	2021-09-28T20:00:13.999Z	VXi9q2ka0JW0nGvhJUcX6yHEiJh2	"CLOUDY WEATHER__TRIGGER__08e18c15-2668-48a9-8e6c-9b67751eec92"
922cb56d-fc0c-4900-9a44-eb4fa93c415d-0	2021-09-29T16:14:12.616Z	VXi9q2ka0JW0nGvhJUcX6yHEiJh2	"CLOUDY WEATHER__TRIGGER__08e18c15-2668-48a9-8e6c-9b67751eec92"
0f1f18af-d45f-4c7e-93e6-3309d1ba163a-0	2021-09-22T14:13:08.285Z	izWAqjKDbKRRx7WV1mVDeYp05063	"COCKTAIL __TRIGGER__c75aab5d-4eaf-4110-bf44-71492d649a13"
356160f3-9c8f-44c3-a32f-787ee06f67ba-0	2021-09-22T14:13:15.551Z	izWAqjKDbKRRx7WV1mVDeYp05063	"COCKTAIL __TRIGGER__c75aab5d-4eaf-4110-bf44-71492d649a13"
4394e61f-3daf-435f-bc5c-98c9c48ebc4c-0	2021-10-04T00:04:59.315Z	TgusJvLGgRUfZH1k7XybdhyEUlz2	"COCKTAILMALIBU RUM__TRIGGER__67c8bf21-8bbf-408a-b4e9-52fdb9b69b05"
3bbd6333-248d-4fff-8b1f-3069a0d3692d-0	2021-09-19T16:53:45.239Z		"COFFEE__TRIGGER"
cd77a417-3731-4540-b364-cb25e4b1fe98-0	2021-09-23T11:26:39.024Z	5DjhObRlW6MpguFlmREXcL3Bhgp1	"COFFEE__TRIGGER"
ce72bbe9-b862-4d71-9017-f5a28fa37e1b-0	2021-10-01T09:44:57.017Z	5DjhObRlW6MpguFlmREXcL3Bhgp1	"COFFEE__TRIGGER"
ee45972b-e789-4299-b28e-5f5a1dc09179-0	2021-09-20T18:51:42.615Z	5gzHamgMhiUyDAVM5y8p6nbVAbw2	"COFFEE__TRIGGER"
7c1ca201-9b48-4f8e-ac51-a6245ff941c2-0	2021-10-07T09:17:14.140Z	6v3XA9O88WbrIWVZ005Z2wuRnSz2	"COFFEE__TRIGGER"
c413c23b-e087-4765-a925-4de6dd9f1ed4-0	2021-10-10T17:39:34.868Z	9AwTMtuberX8NinBZqjmY6TGJ2q1	"COFFEE__TRIGGER"
e98e6c3b-f85b-4ce6-9f3c-bcad05be7c95-0	2021-10-03T09:23:26.765Z	AggmGCNzVmaT3aHzDAQghitEgiP2	"COFFEE__TRIGGER"
682209cf-0a42-485c-81da-e5d7787241a6-0	2021-10-04T21:31:41.791Z	CJoHECJMhVPTw6ZmZpFW9M2xTgg1	"COFFEE__TRIGGER"
9e05879b-b79f-49f4-9ef1-6134f1a4f6bf-0	2021-10-13T18:29:53.024Z	HI9h5CiX9NOQ6l687HOYVm2dmem1	"COFFEE__TRIGGER"
6a180f85-be25-4a31-b613-725d4df96b68-0	2021-10-13T18:39:24.323Z	HI9h5CiX9NOQ6l687HOYVm2dmem1	"COFFEE__TRIGGER"
18fff7dd-56a8-485a-9978-1f7dd7da18f4-0	2021-10-01T08:04:21.763Z	JnUv3lDa0dMJbkRSzT9XGW94DkO2	"COFFEE__TRIGGER"
82ad17c3-71d3-4981-908d-a942e3f3ff60-0	2021-10-01T08:04:23.809Z	JnUv3lDa0dMJbkRSzT9XGW94DkO2	"COFFEE__TRIGGER"
837a3244-1cc1-4a1a-a411-369bf09feccd-0	2021-10-01T08:04:34.228Z	JnUv3lDa0dMJbkRSzT9XGW94DkO2	"COFFEE__TRIGGER"
f205ff32-b0a4-4a33-b2be-9c194abebabd-0	2021-10-19T02:06:19.457Z	Ko44KBtcU1aiHarxIasAhAMsETt1	"COFFEE__TRIGGER"
98e40c31-ab40-4108-a7ea-b0623ee2ae4e-0	2021-09-26T09:30:25.962Z	L1prCOAjq6bqMzZq3dER3p1pjzz1	"COFFEE__TRIGGER"
bcd11b08-832b-48a3-8535-9686167786f5-0	2021-09-26T09:30:27.087Z	L1prCOAjq6bqMzZq3dER3p1pjzz1	"COFFEE__TRIGGER"
fac0bf29-ed5f-4660-85b6-8a96452ee4d7-0	2021-09-26T09:31:24.010Z	L1prCOAjq6bqMzZq3dER3p1pjzz1	"COFFEE__TRIGGER"
6d127ab5-6df5-46ac-bb04-de1af864d338-0	2021-09-26T09:30:10.222Z	L1prCOAjq6bqMzZq3dER3p1pjzz1	"COFFEE__TRIGGER"
f7b8eeba-9ba4-40c1-88cf-eb69e86ca726-0	2021-09-26T09:31:23.350Z	L1prCOAjq6bqMzZq3dER3p1pjzz1	"COFFEE__TRIGGER"
eff77f06-4940-440c-aa73-3e61af2d6211-0	2021-09-23T14:47:15.399Z	LJwtoI0XJDUWR2w16iVRTgECRtr1	"COFFEE__TRIGGER"
52088e5c-27eb-4847-81f2-09d7a6a8d603-0	2021-10-07T13:15:51.566Z	LJwtoI0XJDUWR2w16iVRTgECRtr1	"COFFEE__TRIGGER"
4f7e27fd-d2ea-4048-9933-dcc688ef7268-0	2021-09-20T21:38:24.132Z	M3VYkPYwMTVNrJ7cKof5SzaYRxG3	"COFFEE__TRIGGER"
a3a55462-02bd-4b1c-b173-23c268727421-0	2021-09-22T12:17:10.032Z	M3VYkPYwMTVNrJ7cKof5SzaYRxG3	"COFFEE__TRIGGER"
462ca4a1-318f-42c3-aad4-f2703e213914-0	2021-10-12T22:07:10.474Z	MN710pDUInY7I1524lXwhWwxEkD2	"COFFEE__TRIGGER"
ba3dee04-6292-4663-a64f-33c20ac77359-0	2021-10-10T17:09:15.592Z	Q9ROglAaUxgnYDHWXcDuoDXXYLa2	"COFFEE__TRIGGER"
e125d44a-f22f-41cf-ad2d-9f1480b8b231-0	2021-10-09T20:41:39.965Z	Qf7rF2JGNzU6f03U1yKXrVakBJj1	"COFFEE__TRIGGER"
4db56235-5d04-49d6-9486-0e5307026d76-0	2021-10-09T20:41:45.761Z	Qf7rF2JGNzU6f03U1yKXrVakBJj1	"COFFEE__TRIGGER"
871aae20-ae71-4d6e-a887-91673a8bf1e5-0	2021-10-01T02:28:25.970Z	TGSzKE6vUkgqfFoI4kbjMXVDEUV2	"COFFEE__TRIGGER"
2cc9e656-f3f7-4f11-aea9-0d340d551a2b-0	2021-10-15T05:59:42.366Z	UNCvsw67vhcMxqVYO9100KXqZHi1	"COFFEE__TRIGGER"
f23edc55-4550-4f44-8db3-23d0854b27fa-0	2021-09-22T03:02:14.223Z	ZQPt1OgSqXgUFwnwEtOAdtXhqyK2	"COFFEE__TRIGGER"
740134fe-c86c-43cf-8256-85919905f736-0	2021-09-23T06:08:46.425Z	aSCk8BKKxjRRZOIeJI8YIOD7utl1	"COFFEE__TRIGGER"
d5f24f24-1b14-4080-8b20-0a46e149244d-0	2021-09-23T09:46:11.716Z	aSCk8BKKxjRRZOIeJI8YIOD7utl1	"COFFEE__TRIGGER"
ce72578b-532d-47fb-832c-b94a74d1012e-0	2021-10-04T17:54:07.417Z	ahD5O9FwrHTUybEVGeF4z3UhCuf2	"COFFEE__TRIGGER"
358dd83b-1dd3-4b99-a9c6-e58d6408d982-0	2021-10-04T17:52:24.225Z	ahD5O9FwrHTUybEVGeF4z3UhCuf2	"COFFEE__TRIGGER"
836c22a0-a0c1-4c9a-9222-795c3170ff3d-0	2021-10-04T17:54:24.297Z	ahD5O9FwrHTUybEVGeF4z3UhCuf2	"COFFEE__TRIGGER"
1f420cc5-addb-4a6d-bd7c-ad0f4858074d-0	2021-10-06T14:42:07.954Z	e25mhqO76cOecZdu470Ka2hzozJ3	"COFFEE__TRIGGER"
72f8fd54-5bbe-407e-aa24-c8faf0226c0e-0	2021-09-22T17:57:30.461Z	fWtX54jU7pTfoSzvqLlEzIO1g983	"COFFEE__TRIGGER"
52438c77-9f16-4226-bacc-783dc4e8d815-0	2021-09-29T03:19:05.917Z	h69XHhLy0aMOmZgFvuLI0EbZApd2	"COFFEE__TRIGGER"
f6d2af07-fc64-48ab-9fbf-202424d52871-0	2021-09-24T02:22:43.763Z	iZc6DPI5fsP3LbAROooKkPNGsU02	"COFFEE__TRIGGER"
720eb562-f744-48dd-9268-942b4face6f5-0	2021-09-19T20:41:48.602Z	izWAqjKDbKRRx7WV1mVDeYp05063	"COFFEE__TRIGGER"
e07725ff-b17e-4470-a8cf-001c1f8fa4ee-0	2021-09-19T20:42:13.980Z	izWAqjKDbKRRx7WV1mVDeYp05063	"COFFEE__TRIGGER"
c9bfe2b7-005d-4609-a0b5-1524518e21b2-0	2021-09-22T14:12:22.827Z	izWAqjKDbKRRx7WV1mVDeYp05063	"COFFEE__TRIGGER"
d7ffad60-9f43-467f-9844-549c665f152c-0	2021-09-22T14:13:25.854Z	izWAqjKDbKRRx7WV1mVDeYp05063	"COFFEE__TRIGGER"
1644289a-2eac-4b5d-a3bc-394ab602e9ec-0	2021-09-22T14:12:50.321Z	izWAqjKDbKRRx7WV1mVDeYp05063	"COFFEE__TRIGGER"
cbec9e83-2f89-4a98-90bb-44c74f1a569c-0	2021-09-22T14:13:55.721Z	izWAqjKDbKRRx7WV1mVDeYp05063	"COFFEE__TRIGGER"
f8986031-16d6-457b-bc40-b4e7703ab461-0	2021-09-23T22:19:18.108Z	kVS7PvFqYsVWFBuTK6blX3D65Zi2	"COFFEE__TRIGGER"
ece60c1f-2733-4540-b79a-bea804636cf0-0	2021-10-16T12:31:19.368Z	m4MpvNvH5BW4bL95NBF5mUDWVX23	"COFFEE__TRIGGER"
bc6d959b-1a12-4126-9fb8-b3a95b272634-0	2021-10-11T03:10:06.116Z	mpXv1f9BxHV4CcF0weNRkx07j9h2	"COFFEE__TRIGGER"
22674f5c-cefa-4885-9b79-bbf6a5c9a622-0	2021-10-09T03:56:44.727Z	n8uULPJFgDdMnaLRNB56hvd5Vz62	"COFFEE__TRIGGER"
158abc55-b810-48ae-b327-ebd5a14706c2-0	2021-10-10T22:19:51.812Z	n8uULPJFgDdMnaLRNB56hvd5Vz62	"COFFEE__TRIGGER"
c7aaab1a-18b1-4cbb-8d43-993cd408d493-0	2021-10-09T03:57:08.271Z	n8uULPJFgDdMnaLRNB56hvd5Vz62	"COFFEE__TRIGGER"
e510a263-758d-4941-9e0f-60e3e42afc55-0	2021-10-10T22:20:02.106Z	n8uULPJFgDdMnaLRNB56hvd5Vz62	"COFFEE__TRIGGER"
e804d575-e841-4894-a18d-8c17b793bc06-0	2021-10-05T00:05:41.936Z	oz42U7z1cbZT6G59r4vqGmSaKSg1	"COFFEE__TRIGGER"
55a2ee57-42e9-4c1f-a7ec-c863c1eb1941-0	2021-10-07T16:58:43.971Z	oz42U7z1cbZT6G59r4vqGmSaKSg1	"COFFEE__TRIGGER"
efcbc3d2-7d00-4e0e-b780-31d47adf9b57-0	2021-09-28T17:45:42.724Z	oz42U7z1cbZT6G59r4vqGmSaKSg1	"COFFEE__TRIGGER"
26308bc4-0770-4328-8d6f-6dd8f3975f0a-0	2021-09-30T01:49:53.101Z	oz42U7z1cbZT6G59r4vqGmSaKSg1	"COFFEE__TRIGGER"
98746ed0-dc40-4a65-bc81-52d67d25a465-0	2021-09-30T17:28:13.350Z	oz42U7z1cbZT6G59r4vqGmSaKSg1	"COFFEE__TRIGGER"
e0c60d20-811e-46b7-b15a-2d4cb11d1fad-0	2021-09-30T23:41:27.623Z	pl6Zk7hiE2OvAPeryzFWVdBRTao2	"COFFEE__TRIGGER"
14ae7d43-3604-4d7b-85ee-7a4ff55b1341-0	2021-09-30T15:40:03.977Z	rD2SEMrnluceinTUZjAstsV39eu2	"COFFEE__TRIGGER"
5300c5c8-cdac-4293-a984-511c00bc2c92-0	2021-10-18T11:24:00.827Z	tOZCvKwZL2gkuXiVLvql2F9eXwX2	"COFFEE__TRIGGER"
be2c0387-f40e-4d2c-9d3f-aeb2369f2fcb-0	2021-10-12T18:21:48.491Z	vhIL0NATXPQ5WVysCnJIQT2kUay1	"COFFEE__TRIGGER"
6155e00e-756d-4286-b907-0ee40f59effd-0	2021-10-12T18:21:49.465Z	vhIL0NATXPQ5WVysCnJIQT2kUay1	"COFFEE__TRIGGER"
fb359374-6930-4f24-928a-b46ee7c18cbf-0	2021-10-14T13:03:33.535Z	HSn7C2E66hQg3yglvE7abQ9NXI12	"COFFEE__TRIGGER__06b24dd2-1297-465e-b40a-d36cc161ae40"
3426dc63-cd9f-4e12-a971-ee7522eafab1-0	2021-10-14T13:04:25.478Z	HSn7C2E66hQg3yglvE7abQ9NXI12	"COFFEE__TRIGGER__06b24dd2-1297-465e-b40a-d36cc161ae40"
2073342f-59e9-4476-b6b9-a84e4a72b8b5-0	2021-10-14T13:06:17.277Z	HSn7C2E66hQg3yglvE7abQ9NXI12	"COFFEE__TRIGGER__06b24dd2-1297-465e-b40a-d36cc161ae40"
69248644-6453-4c11-b4c4-700224be0c7d-0	2021-10-14T13:07:27.339Z	HSn7C2E66hQg3yglvE7abQ9NXI12	"COFFEE__TRIGGER__06b24dd2-1297-465e-b40a-d36cc161ae40"
2def6117-a120-4109-89e5-d5f1229c375a-0	2021-10-06T12:34:55.135Z	mggtvMvzLZbYWr94XlQzjljV4fv2	"COFFEE__TRIGGER__4857c6e1-a86a-4968-9999-ecd1db938927"
95c6e821-7132-444d-bcc6-cd12b55f7f95-0	2021-10-06T12:34:56.634Z	mggtvMvzLZbYWr94XlQzjljV4fv2	"COFFEE__TRIGGER__4857c6e1-a86a-4968-9999-ecd1db938927"
18b8a80f-e17e-45a6-b428-a61117d33de7-0	2021-10-06T12:32:57.241Z	mggtvMvzLZbYWr94XlQzjljV4fv2	"COFFEE__TRIGGER__4857c6e1-a86a-4968-9999-ecd1db938927"
897bf180-9d72-48b5-a52e-f11d10ba66c2-0	2021-10-06T12:32:57.241Z	mggtvMvzLZbYWr94XlQzjljV4fv2	"COFFEE__TRIGGER__4857c6e1-a86a-4968-9999-ecd1db938927"
6df8868f-9527-4f98-b6d3-56a09928624a-0	2021-10-06T12:32:57.241Z	mggtvMvzLZbYWr94XlQzjljV4fv2	"COFFEE__TRIGGER__4857c6e1-a86a-4968-9999-ecd1db938927"
222a051e-b0e5-4b0e-a385-ac4686c0acd3-0	2021-10-06T12:32:57.241Z	mggtvMvzLZbYWr94XlQzjljV4fv2	"COFFEE__TRIGGER__4857c6e1-a86a-4968-9999-ecd1db938927"
10020d95-0743-462b-a498-62e02897563e-0	2021-10-16T01:27:23.392Z	1DCqFDjooSflhgzb6yuUlncKhQ02	"COFFEE__TRIGGER__5803285e-551a-45c6-b18e-5d1ff78b924a"
afda94ae-1b9c-4494-8a24-6f4269f307b7-0	2021-10-15T11:40:51.782Z	rd3nD6p0JReWN0gQJ68WbbToj1b2	"COFFEE__TRIGGER__59a63fb7-3726-404d-acf0-82a4b07c69c8"
f232b703-2a09-4d09-8848-9434378cfd17-0	2021-10-15T11:40:51.782Z	rd3nD6p0JReWN0gQJ68WbbToj1b2	"COFFEE__TRIGGER__59a63fb7-3726-404d-acf0-82a4b07c69c8"
ec6e6d42-1359-4ebd-984b-6519213a9668-0	2021-10-15T11:40:51.782Z	rd3nD6p0JReWN0gQJ68WbbToj1b2	"COFFEE__TRIGGER__59a63fb7-3726-404d-acf0-82a4b07c69c8"
36c17a28-e6b9-4a4a-a10c-68b8c4493a4d-0	2021-10-15T11:40:51.782Z	rd3nD6p0JReWN0gQJ68WbbToj1b2	"COFFEE__TRIGGER__59a63fb7-3726-404d-acf0-82a4b07c69c8"
9715bf58-dcf6-4079-b517-438993ad5969-0	2021-10-15T11:40:51.782Z	rd3nD6p0JReWN0gQJ68WbbToj1b2	"COFFEE__TRIGGER__59a63fb7-3726-404d-acf0-82a4b07c69c8"
4b964103-517f-4cf1-b6be-3693b386106b-0	2021-10-15T11:40:51.782Z	rd3nD6p0JReWN0gQJ68WbbToj1b2	"COFFEE__TRIGGER__59a63fb7-3726-404d-acf0-82a4b07c69c8"
df5318a9-1a6d-4ef8-9e2b-e4eb31b46ffb-0	2021-10-15T11:40:51.782Z	rd3nD6p0JReWN0gQJ68WbbToj1b2	"COFFEE__TRIGGER__59a63fb7-3726-404d-acf0-82a4b07c69c8"
8ae6461f-c842-49fe-9e84-a53e46498d4e-0	2021-10-15T11:40:51.782Z	rd3nD6p0JReWN0gQJ68WbbToj1b2	"COFFEE__TRIGGER__59a63fb7-3726-404d-acf0-82a4b07c69c8"
8e086672-2b05-40a2-9777-056184ac8e12-0	2021-10-15T11:40:51.782Z	rd3nD6p0JReWN0gQJ68WbbToj1b2	"COFFEE__TRIGGER__59a63fb7-3726-404d-acf0-82a4b07c69c8"
03feafba-53d9-4828-8834-b9c830740dc0-0	2021-10-15T11:40:51.782Z	rd3nD6p0JReWN0gQJ68WbbToj1b2	"COFFEE__TRIGGER__59a63fb7-3726-404d-acf0-82a4b07c69c8"
a82ef425-60fa-4d3b-b46e-f2a7f3b0ba62-0	2021-10-15T11:40:51.782Z	rd3nD6p0JReWN0gQJ68WbbToj1b2	"COFFEE__TRIGGER__59a63fb7-3726-404d-acf0-82a4b07c69c8"
20230084-9bab-41ba-9964-b2ebfbadfbc5-0	2021-10-15T11:40:51.782Z	rd3nD6p0JReWN0gQJ68WbbToj1b2	"COFFEE__TRIGGER__59a63fb7-3726-404d-acf0-82a4b07c69c8"
5ce90094-34c5-45d6-a46d-54995a1470ec-0	2021-10-15T11:40:51.782Z	rd3nD6p0JReWN0gQJ68WbbToj1b2	"COFFEE__TRIGGER__59a63fb7-3726-404d-acf0-82a4b07c69c8"
a9e0c6c3-d703-4947-9c2f-56a842f6ae6f-0	2021-10-15T11:40:51.782Z	rd3nD6p0JReWN0gQJ68WbbToj1b2	"COFFEE__TRIGGER__59a63fb7-3726-404d-acf0-82a4b07c69c8"
76ae3881-e558-4888-a0e8-dcdbf92569ee-0	2021-10-15T11:40:51.782Z	rd3nD6p0JReWN0gQJ68WbbToj1b2	"COFFEE__TRIGGER__59a63fb7-3726-404d-acf0-82a4b07c69c8"
2d41ec7a-6fee-40a9-be92-02111ac69f93-0	2021-10-15T11:40:51.782Z	rd3nD6p0JReWN0gQJ68WbbToj1b2	"COFFEE__TRIGGER__59a63fb7-3726-404d-acf0-82a4b07c69c8"
c743f10a-bac2-4d34-bf56-e4b95e2c90a3-0	2021-10-15T11:40:51.782Z	rd3nD6p0JReWN0gQJ68WbbToj1b2	"COFFEE__TRIGGER__59a63fb7-3726-404d-acf0-82a4b07c69c8"
45e178b2-2f3c-4c10-bb2c-36f6043caf49-0	2021-10-15T11:40:51.782Z	rd3nD6p0JReWN0gQJ68WbbToj1b2	"COFFEE__TRIGGER__59a63fb7-3726-404d-acf0-82a4b07c69c8"
16e4d9c2-f2a8-4acb-887a-aa3d03031a96-0	2021-10-15T11:40:51.782Z	rd3nD6p0JReWN0gQJ68WbbToj1b2	"COFFEE__TRIGGER__59a63fb7-3726-404d-acf0-82a4b07c69c8"
bdfa4a6b-d704-4ae5-a810-2eba0141aca4-0	2021-10-15T11:40:51.782Z	rd3nD6p0JReWN0gQJ68WbbToj1b2	"COFFEE__TRIGGER__59a63fb7-3726-404d-acf0-82a4b07c69c8"
b9d0030b-3ed5-4dc1-b28d-3bd6a49eb0b1-0	2021-10-15T11:40:51.782Z	rd3nD6p0JReWN0gQJ68WbbToj1b2	"COFFEE__TRIGGER__59a63fb7-3726-404d-acf0-82a4b07c69c8"
5b3d417c-f036-4b49-87a5-2485b4d56f71-0	2021-10-15T11:40:51.782Z	rd3nD6p0JReWN0gQJ68WbbToj1b2	"COFFEE__TRIGGER__59a63fb7-3726-404d-acf0-82a4b07c69c8"
22e41d48-5287-4ce8-96fa-e4795d9ae49e-0	2021-10-15T11:40:51.782Z	rd3nD6p0JReWN0gQJ68WbbToj1b2	"COFFEE__TRIGGER__59a63fb7-3726-404d-acf0-82a4b07c69c8"
9f22bfee-0807-4746-a58d-f2dca10322f8-0	2021-10-15T11:40:51.782Z	rd3nD6p0JReWN0gQJ68WbbToj1b2	"COFFEE__TRIGGER__59a63fb7-3726-404d-acf0-82a4b07c69c8"
ba50f429-8f8f-4a15-82bb-33e7333a46f9-0	2021-10-15T11:40:51.782Z	rd3nD6p0JReWN0gQJ68WbbToj1b2	"COFFEE__TRIGGER__59a63fb7-3726-404d-acf0-82a4b07c69c8"
e3c932f0-be00-49af-9583-efd296a4b95e-0	2021-10-15T11:40:51.782Z	rd3nD6p0JReWN0gQJ68WbbToj1b2	"COFFEE__TRIGGER__59a63fb7-3726-404d-acf0-82a4b07c69c8"
0997e011-6b73-48cd-9702-7967c69d3858-0	2021-10-04T13:01:17.778Z	tQ44jkmrf5RlFjOv5B4qizh6yqs2	"COFFEE__TRIGGER__7d42b5f1-e31a-47ef-93f3-d36068ff085b"
a29cbfc1-5a10-49bf-9a58-7d3ebfd17f17-0	2021-10-04T13:01:17.778Z	tQ44jkmrf5RlFjOv5B4qizh6yqs2	"COFFEE__TRIGGER__7d42b5f1-e31a-47ef-93f3-d36068ff085b"
e257b3a9-1bb8-4eef-95e8-f3491a1011a1-0	2021-09-21T13:03:22.366Z	QiNYEpXZStSPeqJGMXNuY6JAFAF3	"COFFEE__TRIGGER__7eb2bdce-cc45-46a4-94a0-a4521242e358"
fac26027-8fc7-4449-ad34-31ab193b6ba1-0	2021-10-05T12:47:36.859Z	QiNYEpXZStSPeqJGMXNuY6JAFAF3	"COFFEE__TRIGGER__7eb2bdce-cc45-46a4-94a0-a4521242e358"
44e49c6a-3fc3-46be-b692-46bdd7c0dc04-0	2021-10-10T16:22:40.695Z	QiNYEpXZStSPeqJGMXNuY6JAFAF3	"COFFEE__TRIGGER__7eb2bdce-cc45-46a4-94a0-a4521242e358"
92cebc03-f558-45cf-9624-8dd786cd6b10-0	2021-09-28T18:17:03.771Z	QiNYEpXZStSPeqJGMXNuY6JAFAF3	"COFFEE__TRIGGER__7eb2bdce-cc45-46a4-94a0-a4521242e358"
2a2396a7-39ce-4cea-8a0c-4e1b45bd14a2-0	2021-10-01T14:14:30.791Z	QiNYEpXZStSPeqJGMXNuY6JAFAF3	"COFFEE__TRIGGER__7eb2bdce-cc45-46a4-94a0-a4521242e358"
4657b745-6826-4b9e-98a2-7afe3517e67d-0	2021-10-13T16:26:10.926Z	sg77KONf7xdiiUj473XXBiWfKJh1	"COFFEE__TRIGGER__80c1c26c-0621-4c69-b62d-8cc47e38f4a6"
b2590eb6-ffdd-48f6-aa84-fe6e3ae3ca0f-0	2021-10-13T16:26:10.926Z	sg77KONf7xdiiUj473XXBiWfKJh1	"COFFEE__TRIGGER__80c1c26c-0621-4c69-b62d-8cc47e38f4a6"
cb702966-ef7b-4f76-ac47-c81b8630c9c4-0	2021-10-18T15:52:09.609Z	P33O1nqDstVpEHdodIw9vPXyoa33	"COFFEE__TRIGGER__890fb1f3-24b6-41d9-b6b3-f509013b0e8a"
7a7993d8-175e-4928-9a88-fa96cbc32f36-0	2021-09-30T12:09:23.019Z	wAenWOPWBHdm1PczZCicC9gaARO2	"COFFEE__TRIGGER__ba6770fb-34d9-416b-b2b4-2506d391980e"
f287b19a-e052-4bf9-8171-68384c6d44ec-0	2021-09-30T12:09:23.019Z	wAenWOPWBHdm1PczZCicC9gaARO2	"COFFEE__TRIGGER__ba6770fb-34d9-416b-b2b4-2506d391980e"
09d7bb1a-1f1a-40e3-ae85-1cea81da05a5-0	2021-09-30T12:09:23.019Z	wAenWOPWBHdm1PczZCicC9gaARO2	"COFFEE__TRIGGER__ba6770fb-34d9-416b-b2b4-2506d391980e"
d4d8d6dc-0bd0-46f9-a39f-159b3743246e-0	2021-10-06T10:56:14.272Z	dtxX22kXWfQlj1z2pviItDrup182	"COFFEE__TRIGGER__d5fb9e5e-ef46-45ea-9467-35d2c4f77338"
4a7b49d6-63e2-46ae-bd1d-de757f961ae1-0	2021-10-06T10:56:14.272Z	dtxX22kXWfQlj1z2pviItDrup182	"COFFEE__TRIGGER__d5fb9e5e-ef46-45ea-9467-35d2c4f77338"
723a69ac-5f29-4c60-b328-3ab1b4c23e38-0	2021-10-06T10:56:14.272Z	dtxX22kXWfQlj1z2pviItDrup182	"COFFEE__TRIGGER__d5fb9e5e-ef46-45ea-9467-35d2c4f77338"
ceef8005-226c-4b91-be5c-ca6ae93d3b76-0	2021-10-06T10:56:14.272Z	dtxX22kXWfQlj1z2pviItDrup182	"COFFEE__TRIGGER__d5fb9e5e-ef46-45ea-9467-35d2c4f77338"
e0c61491-470a-433d-9ac0-5c267034907c-0	2021-10-06T10:56:14.272Z	dtxX22kXWfQlj1z2pviItDrup182	"COFFEE__TRIGGER__d5fb9e5e-ef46-45ea-9467-35d2c4f77338"
7e2a277e-8f50-470a-82c8-68d97abc6a7c-0	2021-10-06T10:56:14.272Z	dtxX22kXWfQlj1z2pviItDrup182	"COFFEE__TRIGGER__d5fb9e5e-ef46-45ea-9467-35d2c4f77338"
811a7585-355f-4b38-ae77-e97f03c08a66-0	2021-10-06T10:56:14.272Z	dtxX22kXWfQlj1z2pviItDrup182	"COFFEE__TRIGGER__d5fb9e5e-ef46-45ea-9467-35d2c4f77338"
80cb8b69-adac-433d-8638-821d5f01c793-0	2021-09-21T16:58:33.332Z	nWpXlVPjy4W6CxdAStMvkAUDBat1	"COFFEE__TRIGGER__e818cb33-9b6e-4ef4-9c68-b3bd03048748"
4eecad9c-0bcc-4ca4-9dc9-a6b6b7116e5e-0	2021-09-21T16:58:33.332Z	nWpXlVPjy4W6CxdAStMvkAUDBat1	"COFFEE__TRIGGER__e818cb33-9b6e-4ef4-9c68-b3bd03048748"
ef0aab9a-bf57-49cf-8b38-75df21aaca40-0	2021-10-08T19:11:58.443Z	DHLn2856uXWqbpzRBwCrmUIV9K43	"COGNITIVE ACTIVITIES__TRIGGER__e3af1f80-9fa9-4bd3-9280-f085a29b4f69"
ba62ca61-be8f-4a42-b4e3-a9927892fb42-0	2021-09-29T03:20:48.213Z	h69XHhLy0aMOmZgFvuLI0EbZApd2	"COMFORT FOOD__TRIGGER__4e465d2d-af30-4ddb-af0f-ca2e114ed011"
ecf88962-f962-4d29-87ed-9010d36df07d-0	2021-09-29T03:19:07.043Z	h69XHhLy0aMOmZgFvuLI0EbZApd2	"COMFORT FOOD__TRIGGER__4e465d2d-af30-4ddb-af0f-ca2e114ed011"
b19c297d-e6f6-4e16-a2d4-baef49269214-0	2021-09-21T17:14:41.712Z	nWpXlVPjy4W6CxdAStMvkAUDBat1	"COMPUTER SCREENS__TRIGGER__fc7a097e-034d-4b0d-9554-667f90dc8364"
b9df6c5b-b5ed-44ff-a7f6-34e5c14f8f9a-0	2021-09-21T17:00:03.637Z	nWpXlVPjy4W6CxdAStMvkAUDBat1	"COMPUTER SCREENS__TRIGGER__fc7a097e-034d-4b0d-9554-667f90dc8364"
639974c0-b56d-4077-8481-f5e48e7ee8dd-0	2021-09-21T16:58:33.332Z	nWpXlVPjy4W6CxdAStMvkAUDBat1	"COMPUTER SCREENS__TRIGGER__fc7a097e-034d-4b0d-9554-667f90dc8364"
7e3f935e-0803-4928-974a-f26fcb6143b6-0	2021-09-21T16:58:33.332Z	nWpXlVPjy4W6CxdAStMvkAUDBat1	"COMPUTER SCREENS__TRIGGER__fc7a097e-034d-4b0d-9554-667f90dc8364"
39e96b73-26c5-4292-b5e8-b143496fc236-0	2021-10-15T11:40:51.782Z	rd3nD6p0JReWN0gQJ68WbbToj1b2	"COMPUTER TIME__TRIGGER__c852235b-0107-4347-8c54-be8fd95f3c49"
3ade3688-3074-45a3-9c15-74be3b05b909-0	2021-10-15T11:40:51.782Z	rd3nD6p0JReWN0gQJ68WbbToj1b2	"COMPUTER TIME__TRIGGER__c852235b-0107-4347-8c54-be8fd95f3c49"
c10349b7-60ec-40d4-8638-1c3c70ec24e8-0	2021-10-15T11:40:51.782Z	rd3nD6p0JReWN0gQJ68WbbToj1b2	"COMPUTER TIME__TRIGGER__c852235b-0107-4347-8c54-be8fd95f3c49"
826fdb33-69af-4d0f-becc-629e726cb6d8-0	2021-10-15T11:40:51.782Z	rd3nD6p0JReWN0gQJ68WbbToj1b2	"COMPUTER TIME__TRIGGER__c852235b-0107-4347-8c54-be8fd95f3c49"
bbe13217-6e69-4f34-aa4d-3cedf65f3713-0	2021-10-15T11:40:51.782Z	rd3nD6p0JReWN0gQJ68WbbToj1b2	"COMPUTER TIME__TRIGGER__c852235b-0107-4347-8c54-be8fd95f3c49"
329889cc-80d1-4ac9-98ee-b0e7966939a7-0	2021-10-15T11:40:51.782Z	rd3nD6p0JReWN0gQJ68WbbToj1b2	"COMPUTER TIME__TRIGGER__c852235b-0107-4347-8c54-be8fd95f3c49"
33bc307d-b413-4123-b560-f490e06704c3-0	2021-10-15T11:40:51.782Z	rd3nD6p0JReWN0gQJ68WbbToj1b2	"COMPUTER TIME__TRIGGER__c852235b-0107-4347-8c54-be8fd95f3c49"
cb33933c-9f72-427a-90b5-904cf1169fc9-0	2021-10-15T11:40:51.782Z	rd3nD6p0JReWN0gQJ68WbbToj1b2	"COMPUTER TIME__TRIGGER__c852235b-0107-4347-8c54-be8fd95f3c49"
331fa403-32be-40aa-b5d8-3d629009f467-0	2021-10-15T11:40:51.782Z	rd3nD6p0JReWN0gQJ68WbbToj1b2	"COMPUTER TIME__TRIGGER__c852235b-0107-4347-8c54-be8fd95f3c49"
426afb81-1422-41d4-a5fa-adc8ce224c26-0	2021-10-15T11:40:51.782Z	rd3nD6p0JReWN0gQJ68WbbToj1b2	"COMPUTER TIME__TRIGGER__c852235b-0107-4347-8c54-be8fd95f3c49"
7149452c-268a-4c6c-95de-2eb6203a5440-0	2021-10-15T11:40:51.782Z	rd3nD6p0JReWN0gQJ68WbbToj1b2	"COMPUTER TIME__TRIGGER__c852235b-0107-4347-8c54-be8fd95f3c49"
c4620417-4849-4da2-a837-fe062758c873-0	2021-10-15T11:40:51.782Z	rd3nD6p0JReWN0gQJ68WbbToj1b2	"COMPUTER TIME__TRIGGER__c852235b-0107-4347-8c54-be8fd95f3c49"
3ff84c12-0bba-4348-8590-9929b4770cfc-0	2021-10-15T11:40:51.782Z	rd3nD6p0JReWN0gQJ68WbbToj1b2	"COMPUTER TIME__TRIGGER__c852235b-0107-4347-8c54-be8fd95f3c49"
c7b38395-e6f9-4627-bc35-372e5c3aab88-0	2021-10-15T11:40:51.782Z	rd3nD6p0JReWN0gQJ68WbbToj1b2	"COMPUTER TIME__TRIGGER__c852235b-0107-4347-8c54-be8fd95f3c49"
c2d3cb41-6ee9-4c98-9bc8-e23f7e1259f6-0	2021-10-15T11:40:51.782Z	rd3nD6p0JReWN0gQJ68WbbToj1b2	"COMPUTER TIME__TRIGGER__c852235b-0107-4347-8c54-be8fd95f3c49"
71639bac-47f5-42f3-b59f-b127fabd1187-0	2021-10-15T11:40:51.782Z	rd3nD6p0JReWN0gQJ68WbbToj1b2	"COMPUTER TIME__TRIGGER__c852235b-0107-4347-8c54-be8fd95f3c49"
600fc36b-c61e-4e34-89bf-4f6e5820d939-0	2021-10-15T11:40:51.782Z	rd3nD6p0JReWN0gQJ68WbbToj1b2	"COMPUTER TIME__TRIGGER__c852235b-0107-4347-8c54-be8fd95f3c49"
3f71684f-271e-4596-aed0-85ef8e90fb5c-0	2021-10-15T11:40:51.782Z	rd3nD6p0JReWN0gQJ68WbbToj1b2	"COMPUTER TIME__TRIGGER__c852235b-0107-4347-8c54-be8fd95f3c49"
126448a6-9787-481e-ac94-ed31c4ad676f-0	2021-10-15T11:40:51.782Z	rd3nD6p0JReWN0gQJ68WbbToj1b2	"COMPUTER TIME__TRIGGER__c852235b-0107-4347-8c54-be8fd95f3c49"
41e1ce44-925c-4ddf-b5c6-f04c5e9c6e72-0	2021-10-15T11:40:51.782Z	rd3nD6p0JReWN0gQJ68WbbToj1b2	"COMPUTER TIME__TRIGGER__c852235b-0107-4347-8c54-be8fd95f3c49"
e0e0832a-236b-4895-99a1-05c17d07fc9e-0	2021-10-15T11:40:51.782Z	rd3nD6p0JReWN0gQJ68WbbToj1b2	"COMPUTER TIME__TRIGGER__c852235b-0107-4347-8c54-be8fd95f3c49"
c90ff432-7a2d-479a-a392-83a9c208da38-0	2021-10-15T11:40:51.782Z	rd3nD6p0JReWN0gQJ68WbbToj1b2	"COMPUTER TIME__TRIGGER__c852235b-0107-4347-8c54-be8fd95f3c49"
f73f4f9a-8643-474e-9274-56e7fa9f752b-0	2021-10-15T11:40:51.782Z	rd3nD6p0JReWN0gQJ68WbbToj1b2	"COMPUTER TIME__TRIGGER__c852235b-0107-4347-8c54-be8fd95f3c49"
e7ecfb50-5776-4c5e-bdd0-e3d5ebb7fffe-0	2021-10-15T11:40:51.782Z	rd3nD6p0JReWN0gQJ68WbbToj1b2	"COMPUTER TIME__TRIGGER__c852235b-0107-4347-8c54-be8fd95f3c49"
db778d20-6107-46b5-93ca-b6e5e4af12a5-0	2021-10-15T11:40:51.782Z	rd3nD6p0JReWN0gQJ68WbbToj1b2	"COMPUTER TIME__TRIGGER__c852235b-0107-4347-8c54-be8fd95f3c49"
24d4aa72-ba24-45f0-892a-8b081de1a935-0	2021-10-15T11:40:51.782Z	rd3nD6p0JReWN0gQJ68WbbToj1b2	"COMPUTER TIME__TRIGGER__c852235b-0107-4347-8c54-be8fd95f3c49"
0ee39f3c-68de-45c1-8c12-4f388abb82f1-0	2021-10-15T11:40:51.782Z	rd3nD6p0JReWN0gQJ68WbbToj1b2	"COMPUTER TIME__TRIGGER__c852235b-0107-4347-8c54-be8fd95f3c49"
396b61b7-3b5b-4137-8c84-33c3bc9a0cd3-0	2021-10-15T11:40:51.782Z	rd3nD6p0JReWN0gQJ68WbbToj1b2	"COMPUTER TIME__TRIGGER__c852235b-0107-4347-8c54-be8fd95f3c49"
dd172b90-1b46-4af9-9647-98dc0f2f8fd9-0	2021-10-15T11:40:51.782Z	rd3nD6p0JReWN0gQJ68WbbToj1b2	"COMPUTER TIME__TRIGGER__c852235b-0107-4347-8c54-be8fd95f3c49"
485a1e74-2803-4221-b8aa-7fd4343e5580-0	2021-10-15T11:40:51.782Z	rd3nD6p0JReWN0gQJ68WbbToj1b2	"COMPUTER TIME__TRIGGER__c852235b-0107-4347-8c54-be8fd95f3c49"
f8e75c3e-874d-4a0c-af05-da34282d8f63-0	2021-10-15T11:40:51.782Z	rd3nD6p0JReWN0gQJ68WbbToj1b2	"COMPUTER TIME__TRIGGER__c852235b-0107-4347-8c54-be8fd95f3c49"
98c69149-4480-4055-b726-6fa305203d62-0	2021-10-15T11:40:51.782Z	rd3nD6p0JReWN0gQJ68WbbToj1b2	"COMPUTER TIME__TRIGGER__c852235b-0107-4347-8c54-be8fd95f3c49"
27e3632a-77a4-4ca1-be22-5d5deb2ced58-0	2021-10-15T11:40:51.782Z	rd3nD6p0JReWN0gQJ68WbbToj1b2	"COMPUTER TIME__TRIGGER__c852235b-0107-4347-8c54-be8fd95f3c49"
e3e32d69-ad8a-4e87-a79e-52365b78992e-0	2021-10-15T11:40:51.782Z	rd3nD6p0JReWN0gQJ68WbbToj1b2	"COMPUTER TIME__TRIGGER__c852235b-0107-4347-8c54-be8fd95f3c49"
7899539c-3b67-4ee1-ad07-6cd1eee50fb8-0	2021-10-15T11:40:51.782Z	rd3nD6p0JReWN0gQJ68WbbToj1b2	"COMPUTER TIME__TRIGGER__c852235b-0107-4347-8c54-be8fd95f3c49"
bd163256-c9f2-4ab0-9b66-fcfcf36bc384-0	2021-10-15T11:40:51.782Z	rd3nD6p0JReWN0gQJ68WbbToj1b2	"COMPUTER TIME__TRIGGER__c852235b-0107-4347-8c54-be8fd95f3c49"
feb95ac9-914f-4359-a617-d51d2abcc3cb-0	2021-10-15T11:40:51.782Z	rd3nD6p0JReWN0gQJ68WbbToj1b2	"COMPUTER TIME__TRIGGER__c852235b-0107-4347-8c54-be8fd95f3c49"
f32eb05b-ce4e-4d58-bc9d-9faf27818238-0	2021-10-15T11:40:51.782Z	rd3nD6p0JReWN0gQJ68WbbToj1b2	"COMPUTER TIME__TRIGGER__c852235b-0107-4347-8c54-be8fd95f3c49"
b66af33f-8109-467b-a47a-f8be3a2bd19b-0	2021-10-15T11:40:51.782Z	rd3nD6p0JReWN0gQJ68WbbToj1b2	"COMPUTER TIME__TRIGGER__c852235b-0107-4347-8c54-be8fd95f3c49"
662b0fe5-c323-4c34-a2e4-b4cfd2b6c2b9-0	2021-10-15T11:40:51.782Z	rd3nD6p0JReWN0gQJ68WbbToj1b2	"COMPUTER TIME__TRIGGER__c852235b-0107-4347-8c54-be8fd95f3c49"
7f718235-0527-45a5-abd9-b5ce37c6bfb0-0	2021-10-15T11:40:51.782Z	rd3nD6p0JReWN0gQJ68WbbToj1b2	"COMPUTER TIME__TRIGGER__c852235b-0107-4347-8c54-be8fd95f3c49"
b14c30ff-29c1-4fda-8b2a-a486ca937731-0	2021-10-15T11:40:51.782Z	rd3nD6p0JReWN0gQJ68WbbToj1b2	"COMPUTER TIME__TRIGGER__c852235b-0107-4347-8c54-be8fd95f3c49"
b540aaa9-69a8-4d08-a1f0-c944ff6ca6ab-0	2021-10-15T11:40:51.782Z	rd3nD6p0JReWN0gQJ68WbbToj1b2	"COMPUTER TIME__TRIGGER__c852235b-0107-4347-8c54-be8fd95f3c49"
869b433d-b770-4baa-863b-8032321faa64-0	2021-10-15T11:40:51.782Z	rd3nD6p0JReWN0gQJ68WbbToj1b2	"COMPUTER TIME__TRIGGER__c852235b-0107-4347-8c54-be8fd95f3c49"
c2d3c49c-0426-4699-9ca5-b893b911547a-0	2021-10-15T11:40:51.782Z	rd3nD6p0JReWN0gQJ68WbbToj1b2	"COMPUTER TIME__TRIGGER__c852235b-0107-4347-8c54-be8fd95f3c49"
2802f700-2ecb-4736-9c37-f53dc7879fbd-0	2021-10-15T11:40:51.782Z	rd3nD6p0JReWN0gQJ68WbbToj1b2	"COMPUTER TIME__TRIGGER__c852235b-0107-4347-8c54-be8fd95f3c49"
a72e64c0-dadc-4a90-a7a1-f9262702a354-0	2021-10-15T11:40:51.782Z	rd3nD6p0JReWN0gQJ68WbbToj1b2	"COMPUTER TIME__TRIGGER__c852235b-0107-4347-8c54-be8fd95f3c49"
145fde34-fe65-4b25-af79-53f25845dba8-0	2021-10-15T11:40:51.782Z	rd3nD6p0JReWN0gQJ68WbbToj1b2	"COMPUTER TIME__TRIGGER__c852235b-0107-4347-8c54-be8fd95f3c49"
5a8a7478-b83a-475e-8254-cd997876a10c-0	2021-10-03T23:35:39.463Z	t5l6or2aTEQaUtGdZAb59v1PADf2	"COMPUTER USE__TRIGGER__363a8f07-13b9-4e74-9a8d-17f4183b0190"
f6b039a5-a823-4720-bc35-5559e6ed1c74-0	2021-10-03T23:35:52.002Z	t5l6or2aTEQaUtGdZAb59v1PADf2	"COMPUTER USE__TRIGGER__363a8f07-13b9-4e74-9a8d-17f4183b0190"
7505d36c-558d-4874-ad72-b14152d9f01f-0	2021-10-05T01:05:10.282Z	pl6Zk7hiE2OvAPeryzFWVdBRTao2	"COMPUTER WORK__TRIGGER__1a4d06b5-f5d6-44c8-8585-4ffcf5d8a738"
8a25e3ac-6d5b-4f42-bc5b-b1f7c9f81d9e-0	2021-10-05T01:04:58.871Z	pl6Zk7hiE2OvAPeryzFWVdBRTao2	"COMPUTER WORK__TRIGGER__1a4d06b5-f5d6-44c8-8585-4ffcf5d8a738"
96fe36ae-7a86-48d7-af8c-1f983ccdfbcc-0	2021-09-30T23:41:08.570Z	pl6Zk7hiE2OvAPeryzFWVdBRTao2	"COMPUTER WORK__TRIGGER__1a4d06b5-f5d6-44c8-8585-4ffcf5d8a738"
7c85945e-b452-4c0b-83fe-f919e6096afb-0	2021-09-30T23:41:13.634Z	pl6Zk7hiE2OvAPeryzFWVdBRTao2	"COMPUTER WORK__TRIGGER__1a4d06b5-f5d6-44c8-8585-4ffcf5d8a738"
3ac1f1ff-7a29-47f2-b7fe-587638b475b6-0	2021-09-30T23:41:15.902Z	pl6Zk7hiE2OvAPeryzFWVdBRTao2	"COMPUTER WORK__TRIGGER__1a4d06b5-f5d6-44c8-8585-4ffcf5d8a738"
a5ff0c29-1129-40e3-9f4e-13b523ac350c-0	2021-09-30T23:41:25.306Z	pl6Zk7hiE2OvAPeryzFWVdBRTao2	"COMPUTER WORK__TRIGGER__1a4d06b5-f5d6-44c8-8585-4ffcf5d8a738"
37e5b11f-9574-4d78-a0be-fce8705e983d-0	2021-09-22T21:43:54.043Z	7iuhn2XWKXciwhFF0cT4nyS33DI2	"COMPUTER WORK__TRIGGER__2f884bf1-3a1c-4705-ae75-083b9f906037"
4d47e1ea-a77e-4f2d-8315-ae3ce5d606e6-0	2021-09-22T21:44:00.772Z	7iuhn2XWKXciwhFF0cT4nyS33DI2	"COMPUTER WORK__TRIGGER__2f884bf1-3a1c-4705-ae75-083b9f906037"
e8b9e311-fc12-405b-92c5-ec19ef354a76-0	2021-09-24T00:55:15.003Z	7iuhn2XWKXciwhFF0cT4nyS33DI2	"COMPUTER WORK__TRIGGER__2f884bf1-3a1c-4705-ae75-083b9f906037"
813c8176-d31d-4e01-b367-1512b56f4864-0	2021-10-02T01:30:18.710Z	7iuhn2XWKXciwhFF0cT4nyS33DI2	"COMPUTER WORK__TRIGGER__2f884bf1-3a1c-4705-ae75-083b9f906037"
2f6a5171-aecf-481a-9b7f-2179ba09d6f4-0	2021-09-30T01:00:09.720Z	7iuhn2XWKXciwhFF0cT4nyS33DI2	"COMPUTER WORK__TRIGGER__2f884bf1-3a1c-4705-ae75-083b9f906037"
19cc0e38-3d46-4aac-bd46-042051192b1a-0	2021-09-29T00:37:59.981Z	7iuhn2XWKXciwhFF0cT4nyS33DI2	"COMPUTER WORK__TRIGGER__2f884bf1-3a1c-4705-ae75-083b9f906037"
4c63a61c-f4a4-4289-b2aa-bc9f162dd870-0	2021-09-30T01:00:17.480Z	7iuhn2XWKXciwhFF0cT4nyS33DI2	"COMPUTER WORK__TRIGGER__2f884bf1-3a1c-4705-ae75-083b9f906037"
fc4afc1f-7cee-424b-9b50-025776d16bcf-0	2021-10-19T04:19:37.467Z	7iuhn2XWKXciwhFF0cT4nyS33DI2	"COMPUTER WORK__TRIGGER__2f884bf1-3a1c-4705-ae75-083b9f906037"
8337b532-62c5-442e-9fd9-1abc4cf1c283-0	2021-10-14T02:39:58.028Z	cHfDTJ3vH7gANQAaEZjBxCBFrNE2	"COMPUTER WORK__TRIGGER__f2ba396e-bc88-4c31-a594-031a925b22e8"
f089bbaa-b374-47de-ae25-68b6d3274eb3-0	2021-09-23T12:40:13.762Z	U0VKDrwFRLcFIwm5Dc4aF2QzrNl1	"CORN__TRIGGER__a1b7330b-1807-41f8-a2be-d031d63ae62b"
4861473e-6515-4b38-bb68-f2062be8608d-0	2021-09-23T12:42:20.817Z	U0VKDrwFRLcFIwm5Dc4aF2QzrNl1	"CORN__TRIGGER__a1b7330b-1807-41f8-a2be-d031d63ae62b"
3f9c63e0-3b49-4c74-b140-89f2c39a56b3-0	2021-09-23T12:42:30.024Z	U0VKDrwFRLcFIwm5Dc4aF2QzrNl1	"CORN__TRIGGER__a1b7330b-1807-41f8-a2be-d031d63ae62b"
d5d37f06-826f-4455-baaf-2446efc166c4-0	2021-10-04T01:23:47.126Z	OQY9rBmXhRYcaOr6FVvMuJfDSc23	"COVID VACCINE BOOSTER__TRIGGER__b647cb41-90ba-40da-8374-c92b68bd6700"
0473446e-6b24-4dad-b450-37713a02ce09-0	2021-10-08T11:55:59.223Z	Av4ZPn9lhfWb63mu6IG47NDQm232	"CRIED__TRIGGER__4a6da66b-835e-4e06-b1ff-94cd6484dec6"
0b4a1d62-5915-4abd-9c32-10165d26ebac-0	2021-10-08T11:55:59.223Z	Av4ZPn9lhfWb63mu6IG47NDQm232	"CRIED__TRIGGER__4a6da66b-835e-4e06-b1ff-94cd6484dec6"
c3de9fb7-2fa3-40c7-92e5-f920668df654-0	2021-10-08T11:55:59.223Z	Av4ZPn9lhfWb63mu6IG47NDQm232	"CRIED__TRIGGER__4a6da66b-835e-4e06-b1ff-94cd6484dec6"
8acb3389-e448-4022-bab5-90c1a48b2644-0	2021-10-08T11:55:59.223Z	Av4ZPn9lhfWb63mu6IG47NDQm232	"CRIED__TRIGGER__4a6da66b-835e-4e06-b1ff-94cd6484dec6"
170f84bc-ea44-4bc1-b62e-5105a5c65ff9-0	2021-10-08T11:55:59.223Z	Av4ZPn9lhfWb63mu6IG47NDQm232	"CRIED__TRIGGER__4a6da66b-835e-4e06-b1ff-94cd6484dec6"
73e62aef-43d8-4b60-8888-0310202b45aa-0	2021-10-08T11:55:59.223Z	Av4ZPn9lhfWb63mu6IG47NDQm232	"CRIED__TRIGGER__4a6da66b-835e-4e06-b1ff-94cd6484dec6"
fd61678a-6eac-41a5-8c6c-cf7c9d40750f-0	2021-10-08T11:55:59.223Z	Av4ZPn9lhfWb63mu6IG47NDQm232	"CRIED__TRIGGER__4a6da66b-835e-4e06-b1ff-94cd6484dec6"
3c3ba06b-dfd0-49f5-8ec7-fc1b4823e355-0	2021-10-08T11:55:59.223Z	Av4ZPn9lhfWb63mu6IG47NDQm232	"CRIED__TRIGGER__4a6da66b-835e-4e06-b1ff-94cd6484dec6"
5302932e-ecdd-41a0-ba65-4abf5a8da28f-0	2021-10-08T11:55:59.223Z	Av4ZPn9lhfWb63mu6IG47NDQm232	"CRIED__TRIGGER__4a6da66b-835e-4e06-b1ff-94cd6484dec6"
bca108e3-ac0c-4edc-af74-9491fc069ab7-0	2021-10-08T11:55:59.223Z	Av4ZPn9lhfWb63mu6IG47NDQm232	"CRIED__TRIGGER__4a6da66b-835e-4e06-b1ff-94cd6484dec6"
c71e2eae-6d05-4ae8-9ad8-83a73f0a4a9d-0	2021-10-01T17:55:04.368Z	jtWyU9xJ9QR1pJ3RB1v3GhwrLJR2	"CRY__TRIGGER__a2ae8d84-5b09-40a9-8837-bc2ac355b963"
31f65487-7229-4acd-96e9-dee223c81aa0-0	2021-10-01T17:55:18.284Z	jtWyU9xJ9QR1pJ3RB1v3GhwrLJR2	"CRY__TRIGGER__a2ae8d84-5b09-40a9-8837-bc2ac355b963"
3f8c85a4-0dfd-4168-93d5-94ae1854a95b-0	2021-09-23T23:03:37.690Z	TOPoiI136mRJodjcY3KsFOgtZk52	"CURED MEAT__TRIGGER__1cc30666-8690-454f-9ef3-2dab9e8059b3"
04fb9c84-4cea-42d3-b87f-f313edd65cea-0	2021-10-15T11:27:43.117Z	6sIMAHh0AITEzjxDIvBoZAjrJjY2	"DAIRY__TRIGGER__58f86185-99ec-46fd-8c1b-924786522b0c"
929760d0-7a28-4f66-845b-295d1fe607c2-0	2021-10-15T11:28:03.341Z	6sIMAHh0AITEzjxDIvBoZAjrJjY2	"DAIRY__TRIGGER__58f86185-99ec-46fd-8c1b-924786522b0c"
2783c2e1-ebfb-48af-a1c8-bf7b469a8787-0	2021-09-22T12:10:51.484Z	4cr7XmX7UBRsmHe3wxfJXCXB3Rs2	"DAIRY__TRIGGER__d3522b26-3fce-488b-b903-51cbc1cdac7f"
c14fe869-ac54-44df-aa3d-c3a146485955-0	2021-10-09T11:17:12.850Z	4cr7XmX7UBRsmHe3wxfJXCXB3Rs2	"DAIRY__TRIGGER__d3522b26-3fce-488b-b903-51cbc1cdac7f"
1f4423be-77a3-4c0b-9145-2c66316c6e8a-0	2021-10-05T00:40:09.201Z	zbGo7j1mFYVfGoRbJf1nebJ5sCc2	"DAIRY__TRIGGER__ec770b78-557e-49d7-a929-ab7b91c3e8e7"
158406b7-1694-4963-91d5-d17da9f2882f-0	2021-10-05T00:40:01.386Z	zbGo7j1mFYVfGoRbJf1nebJ5sCc2	"DAIRY__TRIGGER__ec770b78-557e-49d7-a929-ab7b91c3e8e7"
7b104f51-a660-4bbc-9676-6c73397af098-0	2021-10-07T11:30:07.468Z	zbGo7j1mFYVfGoRbJf1nebJ5sCc2	"DAIRY__TRIGGER__ec770b78-557e-49d7-a929-ab7b91c3e8e7"
50d90a77-8b0e-402a-8566-ccd6aaf3d6b7-0	2021-10-16T01:30:00.786Z	1DCqFDjooSflhgzb6yuUlncKhQ02	"DAY BEFORE PERIOD__TRIGGER__dbce3f5a-3fef-48f3-a159-edde5fa0a59d"
48133475-3c3f-462d-8ec2-58dd9e26905b-0	2021-10-16T01:32:48.090Z	1DCqFDjooSflhgzb6yuUlncKhQ02	"DAY BEFORE PERIOD__TRIGGER__dbce3f5a-3fef-48f3-a159-edde5fa0a59d"
53abb10f-991c-4a4c-b7d9-dfff36fcb702-0	2021-10-17T12:21:13.034Z	N4J40hJ8YVgdFwPEGRtIYVnBCvq1	"DEHYDRATION __TRIGGER__044b8ab2-88d5-416d-9d0f-23a7155c3a75"
235580ab-b64c-45ee-909c-925961512dff-0	2021-10-12T14:48:37.526Z	RDEkm5cKl0WyLqmvDPPZp3IFoNn2	"DEHYDRATION __TRIGGER__0db2fbd3-c785-487f-974e-e0b4f31eceaf"
e84e6a1b-5f66-4ec0-bb0e-586709c03401-0	2021-10-12T14:49:58.248Z	RDEkm5cKl0WyLqmvDPPZp3IFoNn2	"DEHYDRATION __TRIGGER__0db2fbd3-c785-487f-974e-e0b4f31eceaf"
008747d8-cd93-4795-a483-dc7269301803-0	2021-10-04T01:07:10.592Z	hfd8uQUpOQcissoqxCs5Drca0Ej2	"DEHYDRATION __TRIGGER__13a8c27c-1b09-4845-a4e4-d9bc3e4eb486"
a147fa1a-1714-4a64-aa1d-b9fbd3435515-0	2021-09-30T21:20:11.801Z	L6MuS1GruTeoDjjKb92M7HCNORj1	"DEHYDRATION __TRIGGER__41d7e9d4-2ffd-4976-8f34-4fe7657ebe5f"
f430abaf-5657-4b0f-a068-800dabc361a9-0	2021-10-01T06:29:56.296Z	L6MuS1GruTeoDjjKb92M7HCNORj1	"DEHYDRATION __TRIGGER__41d7e9d4-2ffd-4976-8f34-4fe7657ebe5f"
bf041b73-ddc0-44ec-88a2-9e4693756947-0	2021-10-01T06:29:52.728Z	L6MuS1GruTeoDjjKb92M7HCNORj1	"DEHYDRATION __TRIGGER__41d7e9d4-2ffd-4976-8f34-4fe7657ebe5f"
14c4dd02-7bee-4dfc-ba3f-67b7671b96e5-0	2021-09-24T14:58:07.533Z	LMDTVeOwCAc5Quby7rhaEJUR1pz1	"DEHYDRATION __TRIGGER__57b22877-c261-4914-a651-d09688210c25"
f0562583-7344-49c3-9f09-ae4521fef545-0	2021-10-15T16:27:26.955Z	5P9UeyZaD6SKzZZyJgNpf38LmGo2	"DEHYDRATION __TRIGGER__88e21870-df88-4169-bafd-8388ba4bf2dc"
72420185-383e-46cc-9adf-d3e740217be4-0	2021-10-18T04:29:19.027Z	5P9UeyZaD6SKzZZyJgNpf38LmGo2	"DEHYDRATION __TRIGGER__88e21870-df88-4169-bafd-8388ba4bf2dc"
f4baa6dc-a861-40a2-bc7b-aade8b67230f-0	2021-10-09T06:35:42.384Z	5P9UeyZaD6SKzZZyJgNpf38LmGo2	"DEHYDRATION __TRIGGER__88e21870-df88-4169-bafd-8388ba4bf2dc"
7b8f153a-8dde-4d42-8ca5-c4b527a332dc-0	2021-09-29T14:55:29.837Z	5P9UeyZaD6SKzZZyJgNpf38LmGo2	"DEHYDRATION __TRIGGER__88e21870-df88-4169-bafd-8388ba4bf2dc"
b0366aa6-6397-455d-8e07-f1756480082f-0	2021-09-30T18:20:55.169Z	5P9UeyZaD6SKzZZyJgNpf38LmGo2	"DEHYDRATION __TRIGGER__88e21870-df88-4169-bafd-8388ba4bf2dc"
87efcad7-1dcb-4feb-b873-672146405c25-0	2021-10-11T19:23:59.309Z	njHsFcmvrcZ2PLFfkgPRlpQZUY12	"DEHYDRATION __TRIGGER__a17b9301-0cef-4d66-b864-bfbc18c5a654"
1107d29d-dc5a-40d1-aba5-fd412144437f-0	2021-10-11T19:25:36.645Z	njHsFcmvrcZ2PLFfkgPRlpQZUY12	"DEHYDRATION __TRIGGER__a17b9301-0cef-4d66-b864-bfbc18c5a654"
32dfb594-d15d-4a22-8f2a-8ea357055fcf-0	2021-10-05T04:49:09.909Z	Xgzpo9fbJZVcED07lr04eAipip62	"DEHYDRATION __TRIGGER__b00cd512-d807-4548-a160-3aef310beab8"
dd64d1af-d86f-4366-90a1-3ad2d758abf4-0	2021-10-11T01:37:52.856Z	Xgzpo9fbJZVcED07lr04eAipip62	"DEHYDRATION __TRIGGER__b00cd512-d807-4548-a160-3aef310beab8"
49fd1dae-8e13-481c-97f7-bb6aa635fabf-0	2021-10-14T08:17:36.234Z	ID1VX5KJQoQ8WgjKL53T0nGAwCM2	"DEHYDRATION__TRIGGER__3dcde8a6-a444-47df-89df-acec79cb043e"
05531d4d-b634-4569-a07f-5fc301d78cf6-0	2021-10-14T08:17:57.450Z	ID1VX5KJQoQ8WgjKL53T0nGAwCM2	"DEHYDRATION__TRIGGER__3dcde8a6-a444-47df-89df-acec79cb043e"
8fa196de-de0c-43b0-95b6-fb630dd61ded-0	2021-10-07T14:49:21.686Z	VrRJngWpkNghqMW9rDXoA84U5Y63	"DEHYDRATION__TRIGGER__9ae1e279-3888-402e-9b11-1ebcba938d0d"
dcc0a361-fa66-49b6-b513-3655d3ae0001-0	2021-10-18T21:49:35.398Z	mRcQvrEFqQRywdyd55ItPPQnYOc2	"DEHYDRATION__TRIGGER__a6d03f61-d322-4e2a-a5de-d28e030a2ce8"
2c2bbedf-226c-42c4-b33b-b91b34d0e12c-0	2021-10-02T04:34:35.509Z	EDNVMZrew8ZrPaI7PFoqaRy6Cuk2	"DEHYDRATION__TRIGGER__cdfbf217-e0b7-4483-a732-c88be2cc16ae"
d5cab3eb-3e27-4028-9766-51d8d6209742-0	2021-10-19T07:35:12.290Z	bDPXHYxCoGMwvWXyxEOUmHUz8aD2	"DEHYDRATION__TRIGGER__d50f9a6f-919a-44b5-bf51-05bbf559a050"
d42c7c00-836b-44dc-9de9-9406f24aad12-0	2021-10-19T07:38:50.148Z	bDPXHYxCoGMwvWXyxEOUmHUz8aD2	"DEHYDRATION__TRIGGER__d50f9a6f-919a-44b5-bf51-05bbf559a050"
882ec136-79c6-42f5-b41f-5811935408aa-0	2021-10-19T07:38:14.508Z	bDPXHYxCoGMwvWXyxEOUmHUz8aD2	"DEHYDRATION__TRIGGER__d50f9a6f-919a-44b5-bf51-05bbf559a050"
233509fb-39f4-4431-a85b-354793cf567b-0	2021-10-12T00:03:15.182Z	7iuhn2XWKXciwhFF0cT4nyS33DI2	"DENTAL WORK__TRIGGER__09c424a4-7965-423e-b3d6-4029b581dd3d"
e48c12b2-40f5-4023-85dc-21ad2f25a0f8-0	2021-09-30T02:42:02.815Z	g1e1bL9NMrdFQfWI6MtGNWuo2PY2	"DICLOFENAC__TRIGGER__9f0a6a1e-c113-4f37-93b9-4d70e84277ce"
7d599eb8-a1c4-4246-8f02-ad4f49e785bd-0	2021-09-30T02:42:02.815Z	g1e1bL9NMrdFQfWI6MtGNWuo2PY2	"DICLOFENAC__TRIGGER__9f0a6a1e-c113-4f37-93b9-4d70e84277ce"
90d3dd26-db36-4089-9754-4ad8c629d0e3-0	2021-09-30T02:42:02.815Z	g1e1bL9NMrdFQfWI6MtGNWuo2PY2	"DICLOFENAC__TRIGGER__9f0a6a1e-c113-4f37-93b9-4d70e84277ce"
3c5f6689-8d23-460b-bfdd-008fed434f1f-0	2021-09-30T02:42:02.815Z	g1e1bL9NMrdFQfWI6MtGNWuo2PY2	"DICLOFENAC__TRIGGER__9f0a6a1e-c113-4f37-93b9-4d70e84277ce"
b2000df7-d768-4502-a686-60918aa66a72-0	2021-09-30T02:42:02.815Z	g1e1bL9NMrdFQfWI6MtGNWuo2PY2	"DICLOFENAC__TRIGGER__9f0a6a1e-c113-4f37-93b9-4d70e84277ce"
c7581de1-8098-4352-bb1b-c6142eb2a17d-0	2021-09-30T02:42:02.815Z	g1e1bL9NMrdFQfWI6MtGNWuo2PY2	"DICLOFENAC__TRIGGER__9f0a6a1e-c113-4f37-93b9-4d70e84277ce"
86b18980-aaa9-40f0-949f-f0028c021cb2-0	2021-09-30T02:42:02.815Z	g1e1bL9NMrdFQfWI6MtGNWuo2PY2	"DICLOFENAC__TRIGGER__9f0a6a1e-c113-4f37-93b9-4d70e84277ce"
37968147-c632-44c7-ae35-e4a07aca1f26-0	2021-09-30T02:42:02.815Z	g1e1bL9NMrdFQfWI6MtGNWuo2PY2	"DICLOFENAC__TRIGGER__9f0a6a1e-c113-4f37-93b9-4d70e84277ce"
b22aaf5e-2bf6-4a5e-ad42-9d0a5edc097b-0	2021-09-30T02:42:02.815Z	g1e1bL9NMrdFQfWI6MtGNWuo2PY2	"DICLOFENAC__TRIGGER__9f0a6a1e-c113-4f37-93b9-4d70e84277ce"
003ae5f7-cf2c-46d4-9b68-9e01aeeb6f4f-0	2021-09-30T02:42:02.815Z	g1e1bL9NMrdFQfWI6MtGNWuo2PY2	"DICLOFENAC__TRIGGER__9f0a6a1e-c113-4f37-93b9-4d70e84277ce"
8b2f6421-388e-4b5e-b12c-82fe9e40af8b-0	2021-09-30T02:42:02.815Z	g1e1bL9NMrdFQfWI6MtGNWuo2PY2	"DICLOFENAC__TRIGGER__9f0a6a1e-c113-4f37-93b9-4d70e84277ce"
9a4ee913-6ce4-415d-bc9c-bb6c0e8cca52-0	2021-09-30T02:42:02.815Z	g1e1bL9NMrdFQfWI6MtGNWuo2PY2	"DICLOFENAC__TRIGGER__9f0a6a1e-c113-4f37-93b9-4d70e84277ce"
48c1345d-b0ac-4b71-855c-b96c0ee7b074-0	2021-09-30T02:42:02.815Z	g1e1bL9NMrdFQfWI6MtGNWuo2PY2	"DICLOFENAC__TRIGGER__9f0a6a1e-c113-4f37-93b9-4d70e84277ce"
304583d0-58e3-455c-86da-f40a39522d14-0	2021-09-30T02:42:02.815Z	g1e1bL9NMrdFQfWI6MtGNWuo2PY2	"DICLOFENAC__TRIGGER__9f0a6a1e-c113-4f37-93b9-4d70e84277ce"
34cf75f5-9c14-4c62-b2c9-d818f186378f-0	2021-09-30T02:42:02.815Z	g1e1bL9NMrdFQfWI6MtGNWuo2PY2	"DICLOFENAC__TRIGGER__9f0a6a1e-c113-4f37-93b9-4d70e84277ce"
73c7c220-4f0f-4046-9bba-9c70ab1d8b1f-0	2021-09-30T02:42:02.815Z	g1e1bL9NMrdFQfWI6MtGNWuo2PY2	"DICLOFENAC__TRIGGER__9f0a6a1e-c113-4f37-93b9-4d70e84277ce"
d100c092-57e0-41ce-b6f6-d010f1a24ba1-0	2021-09-30T02:42:02.815Z	g1e1bL9NMrdFQfWI6MtGNWuo2PY2	"DICLOFENAC__TRIGGER__9f0a6a1e-c113-4f37-93b9-4d70e84277ce"
efcfb34b-6bdf-4ebb-be34-e7f14ca04688-0	2021-09-30T02:42:02.815Z	g1e1bL9NMrdFQfWI6MtGNWuo2PY2	"DICLOFENAC__TRIGGER__9f0a6a1e-c113-4f37-93b9-4d70e84277ce"
2f3b8e74-0ea9-40c6-be75-06765836413a-0	2021-09-30T02:42:02.815Z	g1e1bL9NMrdFQfWI6MtGNWuo2PY2	"DICLOFENAC__TRIGGER__9f0a6a1e-c113-4f37-93b9-4d70e84277ce"
f4c86cdf-dbac-49e0-8545-69a320dd033e-0	2021-09-30T02:42:02.815Z	g1e1bL9NMrdFQfWI6MtGNWuo2PY2	"DICLOFENAC__TRIGGER__9f0a6a1e-c113-4f37-93b9-4d70e84277ce"
bb3e5876-4c30-45fb-934d-d57e36bc36f5-0	2021-09-30T02:42:02.815Z	g1e1bL9NMrdFQfWI6MtGNWuo2PY2	"DICLOFENAC__TRIGGER__9f0a6a1e-c113-4f37-93b9-4d70e84277ce"
b939ce24-3b14-4cbd-b16e-38f5e5258712-0	2021-09-30T02:42:02.815Z	g1e1bL9NMrdFQfWI6MtGNWuo2PY2	"DICLOFENAC__TRIGGER__9f0a6a1e-c113-4f37-93b9-4d70e84277ce"
80ef44dc-7e46-43b6-9b0e-1b2e78e1a7ac-0	2021-09-30T02:42:02.815Z	g1e1bL9NMrdFQfWI6MtGNWuo2PY2	"DICLOFENAC__TRIGGER__9f0a6a1e-c113-4f37-93b9-4d70e84277ce"
330017ed-df4c-4ae6-93d3-e53906d4fddd-0	2021-09-30T02:42:02.815Z	g1e1bL9NMrdFQfWI6MtGNWuo2PY2	"DICLOFENAC__TRIGGER__9f0a6a1e-c113-4f37-93b9-4d70e84277ce"
c0615b16-1377-4d6a-bdf7-9cd2f4b16f06-0	2021-09-30T02:42:02.815Z	g1e1bL9NMrdFQfWI6MtGNWuo2PY2	"DICLOFENAC__TRIGGER__9f0a6a1e-c113-4f37-93b9-4d70e84277ce"
7f29dbe6-26fa-4a25-bb88-836ae2c3218e-0	2021-09-30T02:42:02.815Z	g1e1bL9NMrdFQfWI6MtGNWuo2PY2	"DICLOFENAC__TRIGGER__9f0a6a1e-c113-4f37-93b9-4d70e84277ce"
1f843bf1-c06d-4074-a02d-75a56b7554e7-0	2021-09-30T02:42:02.815Z	g1e1bL9NMrdFQfWI6MtGNWuo2PY2	"DICLOFENAC__TRIGGER__9f0a6a1e-c113-4f37-93b9-4d70e84277ce"
d8114e3d-f8ed-4273-9041-cd5b4b582f99-0	2021-09-30T02:42:02.815Z	g1e1bL9NMrdFQfWI6MtGNWuo2PY2	"DICLOFENAC__TRIGGER__9f0a6a1e-c113-4f37-93b9-4d70e84277ce"
4773e736-0c02-4b69-b40f-69371af22855-0	2021-09-30T02:42:02.815Z	g1e1bL9NMrdFQfWI6MtGNWuo2PY2	"DICLOFENAC__TRIGGER__9f0a6a1e-c113-4f37-93b9-4d70e84277ce"
48449185-4ecd-4bcc-aa0b-e75c494b6406-0	2021-09-30T02:42:02.815Z	g1e1bL9NMrdFQfWI6MtGNWuo2PY2	"DICLOFENAC__TRIGGER__9f0a6a1e-c113-4f37-93b9-4d70e84277ce"
ee6330e9-a301-4441-b0ee-0b5c03f46516-0	2021-09-30T02:42:02.815Z	g1e1bL9NMrdFQfWI6MtGNWuo2PY2	"DICLOFENAC__TRIGGER__9f0a6a1e-c113-4f37-93b9-4d70e84277ce"
f4c4cb7c-6dbb-4403-b100-11f07fba0e1c-0	2021-09-30T02:42:02.815Z	g1e1bL9NMrdFQfWI6MtGNWuo2PY2	"DICLOFENAC__TRIGGER__9f0a6a1e-c113-4f37-93b9-4d70e84277ce"
39b31474-6dcf-4cd2-92f6-0ba546a47d23-0	2021-09-30T02:42:02.815Z	g1e1bL9NMrdFQfWI6MtGNWuo2PY2	"DICLOFENAC__TRIGGER__9f0a6a1e-c113-4f37-93b9-4d70e84277ce"
42197fba-3c26-4a35-8887-1d57961c2a19-0	2021-10-09T12:19:34.733Z	URSw3NMM5beuzxXp0o1SEkQLH5J2	"DIET SODA POP__TRIGGER__67d1e48f-111f-4653-8584-f968c9d25978"
a8916aee-753f-402b-b5ee-ccda0bc19640-0	2021-10-09T12:19:40.560Z	URSw3NMM5beuzxXp0o1SEkQLH5J2	"DIET SODA POP__TRIGGER__67d1e48f-111f-4653-8584-f968c9d25978"
48251c29-f63d-4f97-aba8-17b05bc8a516-0	2021-09-30T12:09:23.019Z	wAenWOPWBHdm1PczZCicC9gaARO2	"DIET SODA POP__TRIGGER__a6326edb-9454-4ac4-ae5c-a1c7b8893891"
03fdfa11-7154-4595-bcd3-ace459b8bd01-0	2021-10-10T17:11:33.049Z	DICdqC3zUXTs8PMtnh9A3ONbQBE2	"DIKOR__TRIGGER__be6ddb02-1831-4394-89f2-fbd540e49cb9"
50201234-87e8-4dc0-953a-3d5954619002-0	2021-10-16T14:56:15.707Z	oj37MuFkGkOi8oLI2GJZRKOm0Fg2	"DISRUPTED SLEEP__TRIGGER__58dc143b-826d-4140-99fc-ba4471925f3b"
cedaf9ce-383c-4922-9182-b0fd0b9264bf-0	2021-10-13T18:51:22.268Z	oj37MuFkGkOi8oLI2GJZRKOm0Fg2	"DISRUPTED SLEEP__TRIGGER__58dc143b-826d-4140-99fc-ba4471925f3b"
48a98a21-0f8b-4ec5-903b-d2692292502b-0	2021-09-27T15:41:01.980Z	oj37MuFkGkOi8oLI2GJZRKOm0Fg2	"DISRUPTED SLEEP__TRIGGER__58dc143b-826d-4140-99fc-ba4471925f3b"
18b306b4-2688-4fe3-b6c6-2b832874f355-0	2021-10-05T01:04:51.182Z	pl6Zk7hiE2OvAPeryzFWVdBRTao2	"DRIVING__TRIGGER__363b3a1c-c9ef-45cd-a62f-1075d7b4d3a1"
535cd88c-ce17-41c9-b5f0-10c0dbf1cba5-0	2021-09-30T23:40:32.736Z	pl6Zk7hiE2OvAPeryzFWVdBRTao2	"DRIVING__TRIGGER__363b3a1c-c9ef-45cd-a62f-1075d7b4d3a1"
8b45ef2d-94cb-48e7-90b0-c757950d1a4d-0	2021-09-30T23:40:37.459Z	pl6Zk7hiE2OvAPeryzFWVdBRTao2	"DRIVING__TRIGGER__363b3a1c-c9ef-45cd-a62f-1075d7b4d3a1"
03f66f8a-cdbd-4602-ace3-760cd8fc4f78-0	2021-10-08T19:11:58.443Z	DHLn2856uXWqbpzRBwCrmUIV9K43	"DRIVING__TRIGGER__9a7065bd-3ab9-438d-aeac-12de8c1125d6"
ec853f3d-87d6-44e2-885c-3fee20ec76c3-0	2021-09-30T01:53:37.541Z	oz42U7z1cbZT6G59r4vqGmSaKSg1	"DUSTAIRBORNE TOXINS__TRIGGER__66e7e2c0-b244-4a31-83ab-33213b153ca6"
9cab91be-0c8f-4767-a21f-f03dbab28325-0	2021-10-17T15:57:39.158Z	RDEkm5cKl0WyLqmvDPPZp3IFoNn2	"ELECTRONIC DEVICES __TRIGGER__e1e6e9b0-397d-4f4a-9224-aacb707d0dea"
0d639bd4-9575-4e70-9b3d-69bd1e15d846-0	2021-10-17T15:55:43.896Z	RDEkm5cKl0WyLqmvDPPZp3IFoNn2	"ELECTRONIC DEVICES __TRIGGER__e1e6e9b0-397d-4f4a-9224-aacb707d0dea"
41be4c26-64ce-489f-a05f-eca6005efa11-0	2021-10-11T16:49:06.633Z	RDEkm5cKl0WyLqmvDPPZp3IFoNn2	"ELECTRONIC DEVICES __TRIGGER__e1e6e9b0-397d-4f4a-9224-aacb707d0dea"
71a5c221-704a-42f0-bae7-c75d4246e908-0	2021-10-12T14:48:33.647Z	RDEkm5cKl0WyLqmvDPPZp3IFoNn2	"ELECTRONIC DEVICES __TRIGGER__e1e6e9b0-397d-4f4a-9224-aacb707d0dea"
103bf8c9-e51f-4558-b974-f81b37e04e3f-0	2021-10-12T14:49:55.311Z	RDEkm5cKl0WyLqmvDPPZp3IFoNn2	"ELECTRONIC DEVICES __TRIGGER__e1e6e9b0-397d-4f4a-9224-aacb707d0dea"
bdcef4c4-b92b-4510-8cff-fd42919ff2a4-0	2021-09-28T22:44:38.395Z	6sIMAHh0AITEzjxDIvBoZAjrJjY2	"EMGALITY INJ L LEG__TRIGGER__a949cfbd-2468-4015-8536-d337aeb58b54"
1acb59b6-f3b7-4789-8307-3ff6c69756dd-0	2021-09-25T14:41:30.891Z	ShxhW6o81OXpm8ZEka1UdceWTs32	"EMGALITY__TRIGGER__fca65b0f-ff00-4d40-a458-565675d3d967"
a5c5bae5-9453-44bf-952d-41c507904cd6-0	2021-10-18T23:34:46.898Z	VXi9q2ka0JW0nGvhJUcX6yHEiJh2	"EMOTIONAL DISTRESS__TRIGGER__95313053-77fb-4f50-8adc-dfa023922fb4"
cdc6816c-96ab-4314-81cb-a69d6f29e74a-0	2021-10-07T16:41:39.087Z	VXi9q2ka0JW0nGvhJUcX6yHEiJh2	"EMOTIONAL DISTRESS__TRIGGER__95313053-77fb-4f50-8adc-dfa023922fb4"
9dddc6e4-c5ad-43f0-8764-1dc7bb100968-0	2021-09-27T19:33:13.298Z	VXi9q2ka0JW0nGvhJUcX6yHEiJh2	"EMOTIONAL DISTRESS__TRIGGER__95313053-77fb-4f50-8adc-dfa023922fb4"
a203d0ab-e842-4f5c-8e05-d595a38ba9f7-0	2021-09-30T18:54:00.278Z	VXi9q2ka0JW0nGvhJUcX6yHEiJh2	"EMOTIONAL DISTRESS__TRIGGER__95313053-77fb-4f50-8adc-dfa023922fb4"
2800b203-5165-43d3-845b-ba9d762322fa-0	2021-10-08T19:11:58.443Z	DHLn2856uXWqbpzRBwCrmUIV9K43	"ENVIRONMENTAL PEOPLE__TRIGGER__54f93676-9035-4dfb-b55b-e1a6bbc130df"
6d3b8ad9-fac5-465e-a838-3ddaa8e55692-0	2021-10-05T20:06:05.055Z	4NEPTa6W8KRwHISasP8aCUl8GZs2	"ESSENTIAL OILS __TRIGGER__db6274f4-000d-4c0d-9358-4130da143455"
3dfae6f7-7ef8-4440-b4dc-55e2da52cdc7-0	2021-10-05T20:06:13.629Z	4NEPTa6W8KRwHISasP8aCUl8GZs2	"ESSENTIAL OILS __TRIGGER__db6274f4-000d-4c0d-9358-4130da143455"
7e38d846-3bb2-4ee4-bff1-fbe7f488667a-0	2021-10-13T16:26:10.926Z	sg77KONf7xdiiUj473XXBiWfKJh1	"EXCESSIVE SLEEP__TRIGGER__57d06bda-2ca4-4651-b79a-fb2b01af9576"
7d402989-4299-4414-942d-bc4bd7a47ec5-0	2021-10-14T13:03:33.535Z	HSn7C2E66hQg3yglvE7abQ9NXI12	"EXCESSIVE SLEEP__TRIGGER__6bdcb223-065e-4213-8e6d-545dd3d04ea2"
f720924a-9894-4c03-9bcd-e30fc60baa8f-0	2021-10-14T13:06:21.527Z	HSn7C2E66hQg3yglvE7abQ9NXI12	"EXCESSIVE SLEEP__TRIGGER__6bdcb223-065e-4213-8e6d-545dd3d04ea2"
fab5d938-1d6c-4547-b8c6-4d45a799b84d-0	2021-10-14T13:07:33.323Z	HSn7C2E66hQg3yglvE7abQ9NXI12	"EXCESSIVE SLEEP__TRIGGER__6bdcb223-065e-4213-8e6d-545dd3d04ea2"
42b15054-f465-4799-a7cc-9918a4464689-0	2021-10-14T13:06:26.373Z	HSn7C2E66hQg3yglvE7abQ9NXI12	"EXCESSIVE SLEEP__TRIGGER__6bdcb223-065e-4213-8e6d-545dd3d04ea2"
db722b4c-1446-42cf-8d3f-1217d9d896ba-0	2021-10-14T13:07:42.012Z	HSn7C2E66hQg3yglvE7abQ9NXI12	"EXCESSIVE SLEEP__TRIGGER__6bdcb223-065e-4213-8e6d-545dd3d04ea2"
c1965a9c-3ff0-4cd8-b216-5a83cac491c6-0	2021-09-29T12:07:57.654Z	6lbDzDXwOUajzQEXoRNpN6BGlK02	"EXCESSIVE SLEEP__TRIGGER__d25ed4cf-b8fa-40c6-bba6-e500b237d270"
f346841f-37b3-49ce-ac05-7c4c2dfd2d8c-0	2021-09-30T04:23:50.786Z	AXTsqs9wqodz66ypNq7avBThCKj2	"EXCESSIVE SOCIAL MEDIA__TRIGGER__771ea641-7576-4880-9bf7-d7684087eb88"
04766491-5d43-46c8-87cc-f06ff48f6647-0	2021-09-20T16:26:20.293Z	lxL2SsFKTkOeN9MnBtk7EtSpKXk2	"EXERCISE __TRIGGER__68aa8b83-f651-45c3-a832-4154b16df32c"
fbadaa83-99ae-4e5f-bdc2-079f38bac092-0	2021-09-19T22:39:54.530Z	O8RkpFaZBEZ27b0Sp6m4ZvJHg8t1	"EXERCISE __TRIGGER__7e8be7d3-fc6b-41a5-a317-da47b2875384"
ead4014a-acb3-4967-98f2-7ca02db3e1be-0	2021-10-18T04:32:00.247Z	5P9UeyZaD6SKzZZyJgNpf38LmGo2	"EXERCISE __TRIGGER__86492cb8-c1d9-488c-ba8b-aec5ef2f5888"
4439649b-dd31-480e-a1af-3bb44e7d1f44-0	2021-10-11T03:10:09.507Z	mpXv1f9BxHV4CcF0weNRkx07j9h2	"EXERTION__TRIGGER__2d1d9f93-a957-4fbc-aa5d-fc23b1499d31"
4ad7b76c-0c81-40ac-a2ac-0cf8204eaf04-0	2021-10-06T17:15:15.763Z	qSSZ0xIKfqe5b8ZkIIpLiiyz8K23	"EXHAUSTIONLACK OF SLEEP__TRIGGER__661d9096-595a-4498-803f-2d58f30bdcd9"
ee722615-a497-4dc7-98ca-a7e20e04ef5c-0	2021-10-10T13:40:51.593Z	qSSZ0xIKfqe5b8ZkIIpLiiyz8K23	"EXHAUSTIONLACK OF SLEEP__TRIGGER__661d9096-595a-4498-803f-2d58f30bdcd9"
924db0a1-b9ce-46c3-b5fe-20e9384a5cb7-0	2021-10-13T14:55:58.072Z	qSSZ0xIKfqe5b8ZkIIpLiiyz8K23	"EXHAUSTIONLACK OF SLEEP__TRIGGER__661d9096-595a-4498-803f-2d58f30bdcd9"
c8267d1d-4fe0-4249-aef9-b8e65ff157ca-0	2021-10-06T03:36:16.583Z	F6MHukAQWYUxYn4kvqgfpbP93SG3	"EXTRA PM COMPUTER USE __TRIGGER__8b673222-8228-40e4-8c91-40f6bccc5a53"
c1d5e0a2-f6f1-4545-bc51-bfd99b1891a7-0	2021-10-08T03:29:33.644Z	F6MHukAQWYUxYn4kvqgfpbP93SG3	"EXTRA PM COMPUTER USE __TRIGGER__8b673222-8228-40e4-8c91-40f6bccc5a53"
ed1acfb1-1685-4826-9dcd-4fc92863c792-0	2021-10-10T01:46:57.894Z	F6MHukAQWYUxYn4kvqgfpbP93SG3	"EXTRA PM COMPUTER USE __TRIGGER__8b673222-8228-40e4-8c91-40f6bccc5a53"
0c4f997d-85f6-4e61-8202-0bd30e43709e-0	2021-10-10T01:47:31.217Z	F6MHukAQWYUxYn4kvqgfpbP93SG3	"EXTRA PM COMPUTER USE __TRIGGER__8b673222-8228-40e4-8c91-40f6bccc5a53"
395e5d81-cc99-470a-a853-fd2c61985495-0	2021-10-05T04:49:05.836Z	Xgzpo9fbJZVcED07lr04eAipip62	"EYE STRAIN __TRIGGER__0f0fd799-e3f1-45a1-9301-babd9d821c4a"
c1b414d7-cbcd-4b10-ac6d-03c9af091f42-0	2021-09-22T02:04:54.244Z	n7mM8gHSzGezQpyDuq7coV5cVIi2	"EYE STRAIN __TRIGGER__81062fef-d2ec-4fff-8445-24e98840deb2"
07a94eef-b562-4fad-a72f-99b2bad4a744-0	2021-10-02T12:25:02.845Z	n7mM8gHSzGezQpyDuq7coV5cVIi2	"EYE STRAIN __TRIGGER__81062fef-d2ec-4fff-8445-24e98840deb2"
5d658345-28f4-43e7-8503-25d13cfe4d7d-0	2021-10-10T04:07:01.031Z	n7mM8gHSzGezQpyDuq7coV5cVIi2	"EYE STRAIN __TRIGGER__81062fef-d2ec-4fff-8445-24e98840deb2"
4da2ef17-abc6-486d-b2d9-efc71c95b6f5-0	2021-09-23T00:45:41.238Z	WmDoM7YpQdQ2jAey08KrTokGFDj2	"EYE STRAIN__TRIGGER__e4cd40ea-6702-4304-abc6-66acc50bbf4c"
0919b13d-c6a7-46af-8e01-75646bc46b78-0	2021-09-26T02:34:47.253Z	WmDoM7YpQdQ2jAey08KrTokGFDj2	"EYE STRAIN__TRIGGER__e4cd40ea-6702-4304-abc6-66acc50bbf4c"
0a08240d-810c-42ba-a658-50352d0e41e6-0	2021-10-08T21:38:12.464Z	kDQeh3oSs1TP4dNbffLI0fPkUKd2	"FATIGUETIRED__TRIGGER__eae62a26-8c7c-4f75-b02b-2fba172bd206"
3aa9ccf5-9013-4ba3-b44b-0b3a038c89e7-0	2021-09-19T00:34:54.091Z	4eKnpuHRAkP3ELYtLbcxANBFYuE2	"FATIGUE__TRIGGER__b2f9daae-0d33-4e8f-9c50-da91d0cd9988"
ce1b5dd6-efe6-4393-9b4a-61edca610a9c-0	2021-09-19T00:35:30.509Z	4eKnpuHRAkP3ELYtLbcxANBFYuE2	"FATIGUE__TRIGGER__b2f9daae-0d33-4e8f-9c50-da91d0cd9988"
6d5009d1-203a-4ca8-929f-c4bd954a3278-0	2021-10-05T23:57:46.061Z	Gp1cueNNd3ZdQVQ6qvyBt9hexkC3	"FATIGUE__TRIGGER__b9769c77-df9e-4453-8674-e72137e5cbe6"
93beaaf8-ac6e-48bc-b6e6-4b00dee91e84-0	2021-10-14T00:28:36.023Z	Gp1cueNNd3ZdQVQ6qvyBt9hexkC3	"FATIGUE__TRIGGER__b9769c77-df9e-4453-8674-e72137e5cbe6"
35959719-d320-45b2-943e-9b8436816465-0	2021-10-14T00:29:32.383Z	Gp1cueNNd3ZdQVQ6qvyBt9hexkC3	"FATIGUE__TRIGGER__b9769c77-df9e-4453-8674-e72137e5cbe6"
ebf77d87-9d6e-4e62-ad36-d859b2945b7b-0	2021-10-12T10:43:33.024Z	fVWvgZiSJHh4NP09CnjRKq3TFPW2	"FEW DAYS BEFORE PERIOD __TRIGGER__5e076791-1530-4b3f-9a82-d9cb51173fe8"
113651ca-1428-43d6-9202-85b73dee71e3-0	2021-10-12T10:43:25.196Z	fVWvgZiSJHh4NP09CnjRKq3TFPW2	"FEW DAYS BEFORE PERIOD __TRIGGER__5e076791-1530-4b3f-9a82-d9cb51173fe8"
8b7b3654-76e6-49e4-8791-11cd4c0564ad-0	2021-10-12T10:43:49.825Z	fVWvgZiSJHh4NP09CnjRKq3TFPW2	"FEW DAYS BEFORE PERIOD __TRIGGER__5e076791-1530-4b3f-9a82-d9cb51173fe8"
1d8708f9-fa1f-4764-926f-4938a2e17fc8-0	2021-09-30T02:42:02.815Z	g1e1bL9NMrdFQfWI6MtGNWuo2PY2	"FISH TANK FILTER TOO LOUD__TRIGGER__85d67f64-fd68-42be-a2b3-556e51936a1c"
3e4cf7f2-64f8-4d3f-8e9f-c07dcdefafb9-0	2021-09-30T02:42:02.815Z	g1e1bL9NMrdFQfWI6MtGNWuo2PY2	"FISH TANK FILTER TOO LOUD__TRIGGER__85d67f64-fd68-42be-a2b3-556e51936a1c"
0431de6f-3659-4210-86d3-8d7a0412746d-0	2021-09-23T12:33:43.409Z	5m7yv24jxxRRVL7MULhxc78VbvI3	"FLICKERING LIGHTS__TRIGGER__c339e5cb-0b8a-48b0-8b03-aa0221c6e878"
e6f9987a-e530-4ed7-9981-3ee33670af92-0	2021-10-08T11:55:59.223Z	Av4ZPn9lhfWb63mu6IG47NDQm232	"FLIGHT__TRIGGER__356a4e43-3484-4071-a1c4-f71619a12bca"
edeea0cd-46b2-4ec2-aeba-cb386ebd975b-0	2021-10-08T11:55:59.223Z	Av4ZPn9lhfWb63mu6IG47NDQm232	"FLIGHT__TRIGGER__356a4e43-3484-4071-a1c4-f71619a12bca"
3caa7f3c-c376-4560-aff0-69476cbb974a-0	2021-10-13T15:25:40.141Z	ctXilGzMzPZ4mxiMchUag8RNzWV2	"FLORESCENT LIGHTS __TRIGGER__d1e8c82f-366e-4f1f-bf6b-36bb6512291f"
f7f31aec-4241-4a15-8592-fb664588ecc7-0	2021-10-14T16:41:56.498Z	ctXilGzMzPZ4mxiMchUag8RNzWV2	"FLORESCENT LIGHTS __TRIGGER__d1e8c82f-366e-4f1f-bf6b-36bb6512291f"
4d8c075a-fb1c-41f3-8525-7a848b6ab9c7-0	2021-09-21T17:00:02.746Z	nWpXlVPjy4W6CxdAStMvkAUDBat1	"FLOURESCENT LIGHTS__TRIGGER__2806bd41-0cf2-4bc9-abbe-33a799e00c58"
fd24d990-4dd7-42b6-9299-7fb8ebc10ca2-0	2021-09-21T16:58:33.332Z	nWpXlVPjy4W6CxdAStMvkAUDBat1	"FLOURESCENT LIGHTS__TRIGGER__2806bd41-0cf2-4bc9-abbe-33a799e00c58"
5c249778-f1c7-40d1-b754-100221fb4029-0	2021-10-05T15:49:50.812Z	DICdqC3zUXTs8PMtnh9A3ONbQBE2	"FOOD __TRIGGER__5b34e2aa-0497-42af-a23f-a40c52ebe19f"
32d5a5cf-2dd0-47de-9d44-fca75185c39c-0	2021-10-05T17:00:30.050Z	DICdqC3zUXTs8PMtnh9A3ONbQBE2	"FOOD __TRIGGER__5b34e2aa-0497-42af-a23f-a40c52ebe19f"
cbb2f29e-3d68-462d-b079-106f17e7fe68-0	2021-10-13T10:09:08.472Z	DICdqC3zUXTs8PMtnh9A3ONbQBE2	"FOOD __TRIGGER__5b34e2aa-0497-42af-a23f-a40c52ebe19f"
69c2226b-72a1-47f1-a015-a70f1f9e0ac7-0	2021-09-26T19:24:50.714Z	DICdqC3zUXTs8PMtnh9A3ONbQBE2	"FOOD __TRIGGER__5b34e2aa-0497-42af-a23f-a40c52ebe19f"
af324216-38e7-4bbe-bedd-ecc8e9d7302a-0	2021-10-01T17:06:19.699Z	DICdqC3zUXTs8PMtnh9A3ONbQBE2	"FOOD __TRIGGER__5b34e2aa-0497-42af-a23f-a40c52ebe19f"
f043b15b-d8a7-4166-813a-d962bc879649-0	2021-10-18T20:06:30.897Z	DICdqC3zUXTs8PMtnh9A3ONbQBE2	"FOOD __TRIGGER__715193a9-c74c-4b34-84df-197831267013"
2c1aa4b6-55b9-4582-aede-40c017c2fcec-0	2021-10-13T10:10:14.874Z	DICdqC3zUXTs8PMtnh9A3ONbQBE2	"FOOD __TRIGGER__715193a9-c74c-4b34-84df-197831267013"
050a32df-650f-4bd6-995f-b5c9d04553b6-0	2021-09-21T16:59:45.022Z	nWpXlVPjy4W6CxdAStMvkAUDBat1	"FREQUENT URINATION__TRIGGER__d363b26e-c835-4a3a-8365-8804a0efe559"
a691726e-294a-40f4-9ebb-b5a8228720e9-0	2021-09-21T17:09:16.634Z	nWpXlVPjy4W6CxdAStMvkAUDBat1	"FREQUENT URINATION__TRIGGER__d363b26e-c835-4a3a-8365-8804a0efe559"
4ba65c89-985d-47c6-abea-e2f2fea99f71-0	2021-09-21T16:58:33.332Z	nWpXlVPjy4W6CxdAStMvkAUDBat1	"FREQUENT URINATION__TRIGGER__d363b26e-c835-4a3a-8365-8804a0efe559"
fcc8b0ef-6bcf-4f1d-a018-0fdc439ae018-0	2021-10-08T02:11:34.998Z	oz42U7z1cbZT6G59r4vqGmSaKSg1	"FRESH CHEESE__TRIGGER__b398f8dd-0228-4f24-9ef6-ba40c92f9610"
a6dd0d71-449e-4caf-bce2-dd9d4c7afe78-0	2021-09-30T01:49:46.980Z	oz42U7z1cbZT6G59r4vqGmSaKSg1	"FRESH CHEESE__TRIGGER__b398f8dd-0228-4f24-9ef6-ba40c92f9610"
b8312cad-9f30-43c3-9f71-9d9cd0d1fead-0	2021-09-30T17:28:09.726Z	oz42U7z1cbZT6G59r4vqGmSaKSg1	"FRESH CHEESE__TRIGGER__b398f8dd-0228-4f24-9ef6-ba40c92f9610"
f6117290-f05f-4d8b-a8f4-463f2c4cbac2-0	2021-10-04T00:26:26.587Z	TgusJvLGgRUfZH1k7XybdhyEUlz2	"FRUSTRATION __TRIGGER__224bcd7f-6f4f-4053-bcaa-0092f66b4f3e"
b632eba1-45fa-4a20-9b0d-27ab7d579aff-0	2021-10-11T23:44:27.624Z	TgusJvLGgRUfZH1k7XybdhyEUlz2	"FRUSTRATION __TRIGGER__224bcd7f-6f4f-4053-bcaa-0092f66b4f3e"
f979da68-5824-4d23-a1f4-3ed93e696fad-0	2021-10-02T12:29:43.051Z	n7mM8gHSzGezQpyDuq7coV5cVIi2	"GARLIC__TRIGGER__ae1fb2d6-ff03-4e6a-b4cb-70a7d2419d2b"
f01ce5cf-11c7-4739-895a-83c248e44b3a-0	2021-10-10T04:06:54.615Z	n7mM8gHSzGezQpyDuq7coV5cVIi2	"GARLIC__TRIGGER__ae1fb2d6-ff03-4e6a-b4cb-70a7d2419d2b"
038f3f55-9516-47f8-b582-aba216eb4c7f-0	2021-09-21T17:13:48.367Z	nWpXlVPjy4W6CxdAStMvkAUDBat1	"GLASSES__TRIGGER__a081437b-af2a-4f95-a42e-490272910099"
b70e6e1e-7a52-4778-a74c-9ffcc6155156-0	2021-09-21T16:58:33.332Z	nWpXlVPjy4W6CxdAStMvkAUDBat1	"GLASSES__TRIGGER__a081437b-af2a-4f95-a42e-490272910099"
f760db22-6753-417b-a165-9d42491988bf-0	2021-09-21T16:58:33.332Z	nWpXlVPjy4W6CxdAStMvkAUDBat1	"GLASSES__TRIGGER__a081437b-af2a-4f95-a42e-490272910099"
c0da2f5b-7a5b-46d4-9f5b-56dc22746483-0	2021-10-12T03:07:22.332Z	nWpXlVPjy4W6CxdAStMvkAUDBat1	"GLASSES__TRIGGER__a081437b-af2a-4f95-a42e-490272910099"
308ecd01-2133-4dec-b937-1b8a9982a983-0	2021-09-26T20:40:25.998Z	wzxFq55S31Rmzh91CrPloqqdNYc2	"GLUTEN__TRIGGER__0893aa20-b820-4356-a480-c3e5f3f4a6ea"
2da4f75b-1041-4279-ab6b-0c7136d4d90b-0	2021-09-29T21:10:40.656Z	wzxFq55S31Rmzh91CrPloqqdNYc2	"GLUTEN__TRIGGER__0893aa20-b820-4356-a480-c3e5f3f4a6ea"
6eb0d3a1-560e-41de-b221-484fa41a3b69-0	2021-09-19T16:53:50.018Z	1Qv0cDpQHyfhWaHBvqvbozfznKN2	"GLUTEN__TRIGGER__8292bc5c-7a7d-45e8-9283-60bd511fb46a"
53c307eb-09c1-43ef-8653-cfce304d5695-0	2021-09-19T22:40:00.977Z	O8RkpFaZBEZ27b0Sp6m4ZvJHg8t1	"GOT TOO HUNGRY __TRIGGER__c6f49911-bb25-4c36-bb6a-1b19a73624ff"
49e0da33-3c10-4edf-a8cf-f211007252b4-0	2021-09-22T07:21:37.837Z	DICdqC3zUXTs8PMtnh9A3ONbQBE2	"GYM__TRIGGER__2c233c9d-2fd2-4514-9c9d-60cd6d0a60f9"
279ea8a5-1ea2-47fd-87b3-eed79d0d5a3e-0	2021-09-26T12:42:27.406Z	Ba8umGGqilQ6kqvdP3LQKItWRm12	"HANGOVER__TRIGGER__7705532c-1d13-4188-9bd7-32ffd40ff054"
4714445f-0d51-4983-8d25-19d5e0a20a1a-0	2021-10-15T16:01:54.059Z	HejZmpxuq0bJgP7Gq0k4dmAH0NI3	"HARD CHEESE__TRIGGER__074d6223-c1e2-4c84-b6c4-ce071043c54c"
86a77fcd-8686-4a3d-85e8-33a884b06a89-0	2021-10-15T11:40:51.782Z	rd3nD6p0JReWN0gQJ68WbbToj1b2	"HARD CHEESE__TRIGGER__5aa28c04-e217-4496-8b89-c15123f295b1"
425b0d51-6ba7-4faf-810a-1fd6eff51bac-0	2021-10-15T11:40:51.782Z	rd3nD6p0JReWN0gQJ68WbbToj1b2	"HARD CHEESE__TRIGGER__5aa28c04-e217-4496-8b89-c15123f295b1"
2061894d-62b4-4cd8-9c5f-a4e253a1554d-0	2021-10-15T11:40:51.782Z	rd3nD6p0JReWN0gQJ68WbbToj1b2	"HARD CHEESE__TRIGGER__5aa28c04-e217-4496-8b89-c15123f295b1"
fd32b10f-7f3d-4683-af87-965f86ca2349-0	2021-10-15T11:40:51.782Z	rd3nD6p0JReWN0gQJ68WbbToj1b2	"HARD CHEESE__TRIGGER__5aa28c04-e217-4496-8b89-c15123f295b1"
b9c7a577-7e68-44c5-b4e5-b5989e0eedde-0	2021-10-15T11:40:51.782Z	rd3nD6p0JReWN0gQJ68WbbToj1b2	"HARD CHEESE__TRIGGER__5aa28c04-e217-4496-8b89-c15123f295b1"
eeef1d64-77d7-4ed0-859d-0c02ec811839-0	2021-10-15T11:40:51.782Z	rd3nD6p0JReWN0gQJ68WbbToj1b2	"HARD CHEESE__TRIGGER__5aa28c04-e217-4496-8b89-c15123f295b1"
ee02c61a-5926-42eb-998f-972b715ec666-0	2021-09-26T20:40:25.762Z	wzxFq55S31Rmzh91CrPloqqdNYc2	"HARD CHEESE__TRIGGER__6a3c0e4b-a259-4b7e-9c7b-4d4ac42adca5"
22f7e69e-6e9c-4237-bd2d-271a6109307e-0	2021-09-21T16:58:33.332Z	nWpXlVPjy4W6CxdAStMvkAUDBat1	"HARD CHEESE__TRIGGER__c6a473dc-2da9-454a-a0df-00d547a9ea34"
0c870997-d527-4f71-a0b1-797b169cb390-0	2021-09-30T12:09:23.019Z	wAenWOPWBHdm1PczZCicC9gaARO2	"HARD CHEESE__TRIGGER__cec7c7c4-55b8-472a-995c-6a9a85c9c053"
ced7a528-ae07-4b42-a224-0f0bf38ff67f-0	2021-09-30T12:09:23.019Z	wAenWOPWBHdm1PczZCicC9gaARO2	"HARD CHEESE__TRIGGER__cec7c7c4-55b8-472a-995c-6a9a85c9c053"
a611c7d4-5755-4343-ac98-3e4c2b91d4e0-0	2021-09-30T12:09:23.019Z	wAenWOPWBHdm1PczZCicC9gaARO2	"HARD CHEESE__TRIGGER__cec7c7c4-55b8-472a-995c-6a9a85c9c053"
f98295c6-0c89-45ea-b4d0-1b068842d4fd-0	2021-09-30T12:09:23.019Z	wAenWOPWBHdm1PczZCicC9gaARO2	"HARD CHEESE__TRIGGER__cec7c7c4-55b8-472a-995c-6a9a85c9c053"
016b2216-5869-4e7d-9b87-094b1727128e-0	2021-09-30T12:09:23.019Z	wAenWOPWBHdm1PczZCicC9gaARO2	"HARD CHEESE__TRIGGER__cec7c7c4-55b8-472a-995c-6a9a85c9c053"
25d43087-463c-483c-9036-26024fac02f3-0	2021-09-30T12:09:23.019Z	wAenWOPWBHdm1PczZCicC9gaARO2	"HARD CHEESE__TRIGGER__cec7c7c4-55b8-472a-995c-6a9a85c9c053"
616287c5-6cee-4135-9f90-a4dc92148dfb-0	2021-09-30T12:09:23.019Z	wAenWOPWBHdm1PczZCicC9gaARO2	"HARD CHEESE__TRIGGER__cec7c7c4-55b8-472a-995c-6a9a85c9c053"
550a07b5-f1c5-442f-938c-e79e745e6d40-0	2021-10-19T02:09:36.843Z	WQQDEnmRhhhLdxLa14uPtJtCfWS2	"HAVE PERIOD CURRENTLY__TRIGGER__182a7449-974e-42f4-891d-0e2088274791"
05a7bcc8-7f68-4f8b-a32d-a61113052e86-0	2021-10-08T00:12:20.216Z	7iuhn2XWKXciwhFF0cT4nyS33DI2	"HEACACHE FRONT OF HEAD__TRIGGER__84984561-0aeb-4c8a-8bb6-223f3b92151c"
ddff9299-7a3b-446f-aa8b-0558b74ba653-0	2021-09-27T17:18:47.693Z	7iuhn2XWKXciwhFF0cT4nyS33DI2	"HEACACHE FRONT OF HEAD__TRIGGER__84984561-0aeb-4c8a-8bb6-223f3b92151c"
6786b005-4606-4b47-9910-3f2e0c021ebe-0	2021-09-27T17:18:55.217Z	7iuhn2XWKXciwhFF0cT4nyS33DI2	"HEACACHE FRONT OF HEAD__TRIGGER__84984561-0aeb-4c8a-8bb6-223f3b92151c"
9a535255-4b73-4515-bafd-a38db46c40e6-0	2021-09-27T17:18:58.376Z	7iuhn2XWKXciwhFF0cT4nyS33DI2	"HEACACHE FRONT OF HEAD__TRIGGER__84984561-0aeb-4c8a-8bb6-223f3b92151c"
a9ed906c-3d2f-45e4-95f4-23d6769b95bb-0	2021-09-27T17:19:00.413Z	7iuhn2XWKXciwhFF0cT4nyS33DI2	"HEACACHE FRONT OF HEAD__TRIGGER__84984561-0aeb-4c8a-8bb6-223f3b92151c"
1a16f7d6-9a8d-4ac8-b482-317f98f2aae2-0	2021-10-15T04:13:23.245Z	nWpXlVPjy4W6CxdAStMvkAUDBat1	"HEAD TENDERNESS__TRIGGER__09dc9a82-a7c9-4cbc-9eeb-1e4f771dff14"
15ade070-2bf7-489e-81e2-f53202582ae2-0	2021-09-21T17:14:48.233Z	nWpXlVPjy4W6CxdAStMvkAUDBat1	"HEAD TENDERNESS__TRIGGER__09dc9a82-a7c9-4cbc-9eeb-1e4f771dff14"
e41db1a4-5565-484f-913f-c4d75cc4ff61-0	2021-09-21T16:59:51.718Z	nWpXlVPjy4W6CxdAStMvkAUDBat1	"HEAD TENDERNESS__TRIGGER__09dc9a82-a7c9-4cbc-9eeb-1e4f771dff14"
b6fe4fda-35cb-4027-91e2-ef0522e0bc05-0	2021-09-21T16:58:33.332Z	nWpXlVPjy4W6CxdAStMvkAUDBat1	"HEAD TENDERNESS__TRIGGER__09dc9a82-a7c9-4cbc-9eeb-1e4f771dff14"
020d5d67-c5a6-43b2-83b6-56e82e70e868-0	2021-10-15T00:45:09.330Z	nWpXlVPjy4W6CxdAStMvkAUDBat1	"HEAD TIGHTNESS__TRIGGER__1b09a974-d7aa-468b-bc25-9ea8b2f068bb"
4337c4f7-a671-42f6-965f-1e809f6eecfc-0	2021-10-15T04:19:32.917Z	nWpXlVPjy4W6CxdAStMvkAUDBat1	"HEAD TIGHTNESS__TRIGGER__1b09a974-d7aa-468b-bc25-9ea8b2f068bb"
413a129b-c2d3-4840-8c50-7290135ddaa6-0	2021-09-21T16:58:33.332Z	nWpXlVPjy4W6CxdAStMvkAUDBat1	"HEAD TIGHTNESS__TRIGGER__1b09a974-d7aa-468b-bc25-9ea8b2f068bb"
12f0c3be-b429-4fee-a56c-659e1e08670c-0	2021-10-12T03:02:33.865Z	nWpXlVPjy4W6CxdAStMvkAUDBat1	"HEAD TIGHTNESS__TRIGGER__1b09a974-d7aa-468b-bc25-9ea8b2f068bb"
7d337f98-fdc7-4ebc-9e36-1c8f225a001c-0	2021-10-12T03:04:25.902Z	nWpXlVPjy4W6CxdAStMvkAUDBat1	"HEAD TIGHTNESS__TRIGGER__1b09a974-d7aa-468b-bc25-9ea8b2f068bb"
770293a2-bf5a-4634-bd14-2e756337fd17-0	2021-09-20T12:51:27.094Z	DG5BWtISvEhu3Ed07tePetgoZcu1	"HEADACHE__TRIGGER__bcaaee19-5b1e-49f9-bac7-54bc669443ca"
5f7ac8ce-560b-4a44-833e-ae1062d041b0-0	2021-09-23T11:56:22.824Z	DG5BWtISvEhu3Ed07tePetgoZcu1	"HEADACHE__TRIGGER__bcaaee19-5b1e-49f9-bac7-54bc669443ca"
79a22906-5749-4e01-b27c-0d80604e84de-0	2021-09-24T11:12:26.254Z	DG5BWtISvEhu3Ed07tePetgoZcu1	"HEADACHE__TRIGGER__bcaaee19-5b1e-49f9-bac7-54bc669443ca"
e5d0c924-2fe5-407d-8e6b-704ffed5a6a3-0	2021-10-17T19:29:38.846Z	DG5BWtISvEhu3Ed07tePetgoZcu1	"HEADACHE__TRIGGER__bcaaee19-5b1e-49f9-bac7-54bc669443ca"
bc5554f2-385f-42ed-ae0d-ea467ebc81f4-0	2021-10-06T17:02:00.124Z	DG5BWtISvEhu3Ed07tePetgoZcu1	"HEADACHE__TRIGGER__bcaaee19-5b1e-49f9-bac7-54bc669443ca"
01a293c8-df40-4abd-afbf-1c4bfd48d6af-0	2021-10-07T14:10:32.133Z	DG5BWtISvEhu3Ed07tePetgoZcu1	"HEADACHE__TRIGGER__bcaaee19-5b1e-49f9-bac7-54bc669443ca"
65b840b1-0163-4c51-9a67-4446dc9080e4-0	2021-10-08T11:26:00.702Z	DG5BWtISvEhu3Ed07tePetgoZcu1	"HEADACHE__TRIGGER__bcaaee19-5b1e-49f9-bac7-54bc669443ca"
70194a67-50e6-4ff2-b8c0-ea98fb7f53e4-0	2021-10-11T18:57:16.259Z	DG5BWtISvEhu3Ed07tePetgoZcu1	"HEADACHE__TRIGGER__bcaaee19-5b1e-49f9-bac7-54bc669443ca"
8ed1caae-079f-4648-b40c-27c15fee33a1-0	2021-09-25T23:26:09.140Z	DG5BWtISvEhu3Ed07tePetgoZcu1	"HEADACHE__TRIGGER__bcaaee19-5b1e-49f9-bac7-54bc669443ca"
607388e1-69fb-41d5-a31e-cbf0ee5b6b44-0	2021-09-29T17:12:35.218Z	DG5BWtISvEhu3Ed07tePetgoZcu1	"HEADACHE__TRIGGER__bcaaee19-5b1e-49f9-bac7-54bc669443ca"
b14b8f86-75c4-4165-894b-64bc3dcde087-0	2021-09-30T11:19:08.812Z	DG5BWtISvEhu3Ed07tePetgoZcu1	"HEADACHE__TRIGGER__bcaaee19-5b1e-49f9-bac7-54bc669443ca"
6405f2e1-df17-42a1-9cef-1cf75c14ae3a-0	2021-10-01T11:49:12.877Z	DG5BWtISvEhu3Ed07tePetgoZcu1	"HEADACHE__TRIGGER__bcaaee19-5b1e-49f9-bac7-54bc669443ca"
6aa80eaa-d4bf-4953-bb31-09640ec2b619-0	2021-10-01T08:47:40.171Z	VaPRpDW9JjNTFDwPOR15c16BD3j2	"HEADACHE__TRIGGER__cacee7d4-1a7e-4b10-8bae-b34b850c4157"
4b89678c-4a38-4355-a668-42dd206dde9f-0	2021-10-02T18:26:18.717Z	e25mhqO76cOecZdu470Ka2hzozJ3	"HEADACHE__TRIGGER__e468ef5d-72bc-4741-ad7f-96773164431e"
48ee97d1-4e2d-47ce-af8b-8e0d83ae3502-0	2021-10-06T22:52:40.992Z	JBaFSb12snYAdonMA2aJ8gPvsKE2	"HEADACHE__TRIGGER__f3ec6e74-bf2a-4fd1-92e0-6b2684649230"
5d185bbe-c9be-4f86-8947-1bd629d5e82f-0	2021-10-06T22:53:08.783Z	JBaFSb12snYAdonMA2aJ8gPvsKE2	"HEADACHE__TRIGGER__f3ec6e74-bf2a-4fd1-92e0-6b2684649230"
51498dbb-7c59-4a16-8ffe-9790602c6db6-0	2021-09-20T19:15:28.751Z	QiNYEpXZStSPeqJGMXNuY6JAFAF3	"HEADACH__TRIGGER__8f4803ab-b4e2-4392-a602-5f33a57211b8"
c8900cb2-d75c-4270-af2a-72bba2333053-0	2021-09-21T18:26:10.170Z	QiNYEpXZStSPeqJGMXNuY6JAFAF3	"HEADACH__TRIGGER__8f4803ab-b4e2-4392-a602-5f33a57211b8"
2bf80423-3396-407e-96df-a4032a3ccd42-0	2021-09-21T13:03:26.988Z	QiNYEpXZStSPeqJGMXNuY6JAFAF3	"HEADACH__TRIGGER__8f4803ab-b4e2-4392-a602-5f33a57211b8"
8c2785f3-2731-4870-94f7-ba997b9adfbf-0	2021-09-22T02:21:44.321Z	QiNYEpXZStSPeqJGMXNuY6JAFAF3	"HEADACH__TRIGGER__8f4803ab-b4e2-4392-a602-5f33a57211b8"
a6d1e1df-a591-4118-9f1c-45d57555bda7-0	2021-10-05T19:38:06.359Z	QiNYEpXZStSPeqJGMXNuY6JAFAF3	"HEADACH__TRIGGER__8f4803ab-b4e2-4392-a602-5f33a57211b8"
141674d7-7db7-4702-871d-f3707a2c5ed7-0	2021-10-05T12:47:38.661Z	QiNYEpXZStSPeqJGMXNuY6JAFAF3	"HEADACH__TRIGGER__8f4803ab-b4e2-4392-a602-5f33a57211b8"
11cb3048-5bd3-472e-90e6-cba0d726205e-0	2021-10-11T00:19:17.286Z	QiNYEpXZStSPeqJGMXNuY6JAFAF3	"HEADACH__TRIGGER__8f4803ab-b4e2-4392-a602-5f33a57211b8"
ff2ec338-ac8d-4d0b-9d20-4110a73a083c-0	2021-10-10T16:22:41.777Z	QiNYEpXZStSPeqJGMXNuY6JAFAF3	"HEADACH__TRIGGER__8f4803ab-b4e2-4392-a602-5f33a57211b8"
bffa0555-1fd1-4071-a009-021f17027c6b-0	2021-10-11T05:36:07.017Z	QiNYEpXZStSPeqJGMXNuY6JAFAF3	"HEADACH__TRIGGER__8f4803ab-b4e2-4392-a602-5f33a57211b8"
2f8a0103-bd07-4944-b868-15c86ba40a88-0	2021-10-12T02:14:46.945Z	QiNYEpXZStSPeqJGMXNuY6JAFAF3	"HEADACH__TRIGGER__8f4803ab-b4e2-4392-a602-5f33a57211b8"
fb070529-97d0-4b6f-9ffc-24d7a2c40ba2-0	2021-10-11T05:35:30.174Z	QiNYEpXZStSPeqJGMXNuY6JAFAF3	"HEADACH__TRIGGER__8f4803ab-b4e2-4392-a602-5f33a57211b8"
b0299e53-8470-46d4-8131-f1a20075547c-0	2021-10-13T04:30:14.196Z	QiNYEpXZStSPeqJGMXNuY6JAFAF3	"HEADACH__TRIGGER__8f4803ab-b4e2-4392-a602-5f33a57211b8"
8c8b02dc-319c-4eda-8d57-1825e08d2483-0	2021-10-11T05:36:20.920Z	QiNYEpXZStSPeqJGMXNuY6JAFAF3	"HEADACH__TRIGGER__8f4803ab-b4e2-4392-a602-5f33a57211b8"
015b47c5-39c8-44ae-ada6-66439e80d6f0-0	2021-09-28T18:17:06.224Z	QiNYEpXZStSPeqJGMXNuY6JAFAF3	"HEADACH__TRIGGER__8f4803ab-b4e2-4392-a602-5f33a57211b8"
3ab34698-29ee-4d41-8702-8cb048eb9361-0	2021-10-01T14:14:33.612Z	QiNYEpXZStSPeqJGMXNuY6JAFAF3	"HEADACH__TRIGGER__8f4803ab-b4e2-4392-a602-5f33a57211b8"
6fd2be3b-f07a-4b0b-8679-d9544d0bb8d7-0	2021-09-29T12:08:00.442Z	6lbDzDXwOUajzQEXoRNpN6BGlK02	"HEADBATH__TRIGGER__8b49ceab-9057-447e-8c93-8f980a15954a"
2c6a8b3d-891e-4da4-aa12-305c91131e24-0	2021-09-27T19:11:50.282Z	Qf7rF2JGNzU6f03U1yKXrVakBJj1	"HEAT OUTSIDE__TRIGGER__d24a8b6e-7dd2-426a-b712-c3888b361d98"
d26139b0-585d-4abc-a2b8-0fd1721b7cc6-0	2021-09-23T23:03:34.047Z	TOPoiI136mRJodjcY3KsFOgtZk52	"HEAT__TRIGGER__13ef7b1e-9c70-4321-a45d-2e6eb10f80f3"
c5adbedc-754e-4e1d-b865-cdf867b99e0c-0	2021-10-07T06:18:41.522Z	TOPoiI136mRJodjcY3KsFOgtZk52	"HEAT__TRIGGER__13ef7b1e-9c70-4321-a45d-2e6eb10f80f3"
9a573d59-aca3-4465-88cd-096c89ea503e-0	2021-10-05T02:24:35.105Z	gk7fvAUYqtOlkzzElcFHpGHnRT73	"HEAT__TRIGGER__8e99c262-0d66-4216-aeb7-80c4937152c5"
f15ce35a-db77-4f89-baa7-86153fa2d2b3-0	2021-10-05T02:24:36.052Z	gk7fvAUYqtOlkzzElcFHpGHnRT73	"HEAT__TRIGGER__8e99c262-0d66-4216-aeb7-80c4937152c5"
9a1b5126-e1ed-48db-b104-efa206854ffc-0	2021-10-05T02:24:46.500Z	gk7fvAUYqtOlkzzElcFHpGHnRT73	"HEAT__TRIGGER__8e99c262-0d66-4216-aeb7-80c4937152c5"
04a67111-be3f-4516-bd5f-717e58cdc3aa-0	2021-10-05T02:24:48.096Z	gk7fvAUYqtOlkzzElcFHpGHnRT73	"HEAT__TRIGGER__8e99c262-0d66-4216-aeb7-80c4937152c5"
0f7d5b59-80c4-4554-971f-f570233260c7-0	2021-09-30T02:42:02.815Z	g1e1bL9NMrdFQfWI6MtGNWuo2PY2	"HEAT__TRIGGER__975964f2-4f2c-42a1-9ac5-26dfb2a90761"
05889849-eb30-42cc-8b36-9c7f4ecd4492-0	2021-09-30T02:42:02.815Z	g1e1bL9NMrdFQfWI6MtGNWuo2PY2	"HEAT__TRIGGER__975964f2-4f2c-42a1-9ac5-26dfb2a90761"
b3722f57-cf4b-40a2-b31c-2eff59c91369-0	2021-09-30T02:42:02.815Z	g1e1bL9NMrdFQfWI6MtGNWuo2PY2	"HEAT__TRIGGER__975964f2-4f2c-42a1-9ac5-26dfb2a90761"
53ea9908-1ebb-40f9-a373-19d7dc40b0c4-0	2021-10-16T01:31:43.046Z	1DCqFDjooSflhgzb6yuUlncKhQ02	"HIGH CARBS__TRIGGER__c146aa98-4b5d-401a-8c6c-ac7421dbd902"
a7d7f128-d9b7-4381-9787-a06d50518773-0	2021-10-16T01:32:43.859Z	1DCqFDjooSflhgzb6yuUlncKhQ02	"HIGH CARBS__TRIGGER__c146aa98-4b5d-401a-8c6c-ac7421dbd902"
c3a6cfbf-c811-4fdc-b731-ed469e918575-0	2021-10-10T09:31:36.719Z	n0u4GOCXJKN6CZNioRFvd1S5pix2	"HIGH SODIUM__TRIGGER__b251dbb0-373f-42ce-a269-a9f109dbbedf"
16694696-2ae8-45a3-851d-50714d6dde3b-0	2021-10-10T09:31:33.847Z	n0u4GOCXJKN6CZNioRFvd1S5pix2	"HIGH SODIUM__TRIGGER__b251dbb0-373f-42ce-a269-a9f109dbbedf"
382c5a38-7e36-43bb-8518-ff12a687c5d7-0	2021-10-10T09:31:42.763Z	n0u4GOCXJKN6CZNioRFvd1S5pix2	"HIGH SODIUM__TRIGGER__b251dbb0-373f-42ce-a269-a9f109dbbedf"
c1109484-4b58-45dd-95dd-cd4ae833e3e6-0	2021-10-10T09:31:57.537Z	n0u4GOCXJKN6CZNioRFvd1S5pix2	"HIGH SODIUM__TRIGGER__b251dbb0-373f-42ce-a269-a9f109dbbedf"
abc63f14-0207-4a2f-a4ee-a7156365abdb-0	2021-10-10T09:31:59.767Z	n0u4GOCXJKN6CZNioRFvd1S5pix2	"HIGH SODIUM__TRIGGER__b251dbb0-373f-42ce-a269-a9f109dbbedf"
56adf584-7057-4ec1-8cb6-1a70455fe56b-0	2021-09-29T12:07:56.755Z	6lbDzDXwOUajzQEXoRNpN6BGlK02	"HOME ISSUES__TRIGGER__4b51959b-4100-4db0-acd8-67c4ac10d6e2"
faa676c7-b394-482a-b25e-3eb6368ff718-0	2021-10-08T12:26:50.136Z	otZUtHGghVRNlHQWLHGQeCM3XuD2	"HORMONES__TRIGGER__20158237-d46b-4aab-a963-2c3d9541166c"
2e53e3f1-2454-47a4-831a-898c938140b2-0	2021-10-12T19:28:58.616Z	F6MHukAQWYUxYn4kvqgfpbP93SG3	"HOT GREEN TEA __TRIGGER__de306355-e0c0-4184-a023-dd69dba820db"
58854a5d-3be4-40c5-9494-91a2cdabf33c-0	2021-10-12T17:06:24.733Z	mkWreSZ6PiNj067cuXzkpc7mq983	"HOT WEATHER__TRIGGER__4a0bb52b-5321-4594-89f6-7e23079815cb"
0010ba5e-026c-4b4d-91f1-0d6379299427-0	2021-10-12T17:05:41.154Z	mkWreSZ6PiNj067cuXzkpc7mq983	"HOT WEATHER__TRIGGER__4a0bb52b-5321-4594-89f6-7e23079815cb"
f6bc8eed-23a2-4d7c-9edc-b9e47429cf36-0	2021-10-12T17:06:40.222Z	mkWreSZ6PiNj067cuXzkpc7mq983	"HOT WEATHER__TRIGGER__4a0bb52b-5321-4594-89f6-7e23079815cb"
22fcd37e-a5f7-4693-9819-b4df0d14ee88-0	2021-10-12T17:05:58.130Z	mkWreSZ6PiNj067cuXzkpc7mq983	"HOT WEATHER__TRIGGER__4a0bb52b-5321-4594-89f6-7e23079815cb"
b16e63fd-3def-48dc-b4ba-67c5c100abef-0	2021-10-07T04:20:30.558Z	Qf7rF2JGNzU6f03U1yKXrVakBJj1	"HUMID WEATHER __TRIGGER__34f0e7f7-f418-4af2-8c4d-dcb7d24bb1bb"
e21b1846-f889-449e-a305-ab98f04cf728-0	2021-10-09T20:40:37.676Z	Qf7rF2JGNzU6f03U1yKXrVakBJj1	"HUMID WEATHER __TRIGGER__34f0e7f7-f418-4af2-8c4d-dcb7d24bb1bb"
3f2566d4-be0a-4e4f-802c-76f05dd73e80-0	2021-10-09T20:42:12.428Z	Qf7rF2JGNzU6f03U1yKXrVakBJj1	"HUMID WEATHER __TRIGGER__34f0e7f7-f418-4af2-8c4d-dcb7d24bb1bb"
e3b705c8-7358-4b14-9e0a-b5db42f7fe6e-0	2021-09-20T09:51:51.902Z	kjCNvM0kgoZOl5WYTlrbL1nEIKU2	"HUNGER__TRIGGER__5ef74113-b5ec-4427-8efd-c56fa89a8d69"
e24ce2d7-9b3b-4dd8-b656-913ca30a0d6b-0	2021-09-20T09:51:51.902Z	kjCNvM0kgoZOl5WYTlrbL1nEIKU2	"HUNGER__TRIGGER__5ef74113-b5ec-4427-8efd-c56fa89a8d69"
cf769e11-73b4-49bb-ad8b-04c291203795-0	2021-09-29T19:50:48.775Z	bmtvYYJCjAU2QYkyO96u5ynriJ02	"HUNGER__TRIGGER__fc3b4f0c-2c56-4a16-9b40-f900ae5d97ed"
63849d96-f1b7-4082-a359-095f435454a2-0	2021-09-30T02:42:02.815Z	g1e1bL9NMrdFQfWI6MtGNWuo2PY2	"HYDROXIZINE X __TRIGGER__454f4768-38bd-4df4-b611-02fd48ee011a"
66aff673-f7bb-4325-89cf-4513b5cbc4bb-0	2021-09-30T02:42:02.815Z	g1e1bL9NMrdFQfWI6MtGNWuo2PY2	"HYDROXIZINE X __TRIGGER__454f4768-38bd-4df4-b611-02fd48ee011a"
d5107154-02a0-4a77-99a3-7217b4426057-0	2021-09-30T02:42:02.815Z	g1e1bL9NMrdFQfWI6MtGNWuo2PY2	"HYDROXIZINE X __TRIGGER__454f4768-38bd-4df4-b611-02fd48ee011a"
3bdaf895-2b55-458b-a180-0f6318e2ee1a-0	2021-09-30T02:42:02.815Z	g1e1bL9NMrdFQfWI6MtGNWuo2PY2	"HYDROXIZINE__TRIGGER__41b6a9fe-0f8e-4b70-9f8f-9cb223cee95d"
c30a1732-dab0-4661-a154-393e35361144-0	2021-09-30T02:42:02.815Z	g1e1bL9NMrdFQfWI6MtGNWuo2PY2	"HYDROXIZINE__TRIGGER__41b6a9fe-0f8e-4b70-9f8f-9cb223cee95d"
ebc2ff6f-f2f9-47d0-a824-b09293342aa0-0	2021-09-30T02:42:02.815Z	g1e1bL9NMrdFQfWI6MtGNWuo2PY2	"HYDROXIZINE__TRIGGER__41b6a9fe-0f8e-4b70-9f8f-9cb223cee95d"
d6d3466d-9467-4466-829b-ec01d3ca8203-0	2021-09-30T02:42:02.815Z	g1e1bL9NMrdFQfWI6MtGNWuo2PY2	"HYDROXIZINE__TRIGGER__41b6a9fe-0f8e-4b70-9f8f-9cb223cee95d"
1e5490c0-3129-4d26-9b4f-3293969c2d36-0	2021-09-30T02:42:02.815Z	g1e1bL9NMrdFQfWI6MtGNWuo2PY2	"HYDROXIZINE__TRIGGER__41b6a9fe-0f8e-4b70-9f8f-9cb223cee95d"
8d7f66bf-fed3-4499-844a-10082ebb259d-0	2021-09-30T02:42:02.815Z	g1e1bL9NMrdFQfWI6MtGNWuo2PY2	"HYDROXIZINE__TRIGGER__41b6a9fe-0f8e-4b70-9f8f-9cb223cee95d"
80b7b1d0-e38e-4482-9abf-934197a4762e-0	2021-09-30T02:42:02.815Z	g1e1bL9NMrdFQfWI6MtGNWuo2PY2	"IMITREX X __TRIGGER__d03f382c-b016-478c-bae0-18138cf6ffb9"
2b27e786-ceef-48f7-a1eb-e9713467a77a-0	2021-09-30T02:42:02.815Z	g1e1bL9NMrdFQfWI6MtGNWuo2PY2	"IMITREX__TRIGGER__dab956e5-7851-47c2-80fe-064bb119636c"
d1d8da8c-c786-46a1-ae9c-89d21d7c0ee5-0	2021-09-30T02:42:02.815Z	g1e1bL9NMrdFQfWI6MtGNWuo2PY2	"IMITREX__TRIGGER__dab956e5-7851-47c2-80fe-064bb119636c"
3efe5980-5435-4b92-8723-795237e949be-0	2021-09-30T02:42:02.815Z	g1e1bL9NMrdFQfWI6MtGNWuo2PY2	"IMITREX__TRIGGER__dab956e5-7851-47c2-80fe-064bb119636c"
1af84a15-86d1-4aed-92dc-3114156e75ad-0	2021-09-30T02:42:02.815Z	g1e1bL9NMrdFQfWI6MtGNWuo2PY2	"IMITREX__TRIGGER__dab956e5-7851-47c2-80fe-064bb119636c"
0a005dea-b131-4692-b364-a01c25664528-0	2021-09-30T02:42:02.815Z	g1e1bL9NMrdFQfWI6MtGNWuo2PY2	"IMITREX__TRIGGER__dab956e5-7851-47c2-80fe-064bb119636c"
5cb68fb1-2ea7-456e-b436-c94398e04111-0	2021-10-11T10:22:44.541Z	F6MHukAQWYUxYn4kvqgfpbP93SG3	"INCR PHYSICAL ACTIVITY OR A WALK __TRIGGER__435ddcc5-96b9-4598-818b-cbfc365e7ae7"
2cdd5d23-a212-449b-ab0f-b96ebc2d1e48-0	2021-10-11T10:23:02.716Z	F6MHukAQWYUxYn4kvqgfpbP93SG3	"INCR PHYSICAL ACTIVITY OR A WALK __TRIGGER__435ddcc5-96b9-4598-818b-cbfc365e7ae7"
aed247cf-7dc8-48a1-acb6-ff5498991260-0	2021-10-07T22:07:54.071Z	SQ8Jf5gdsOcrnPBPfSnTPvWYXt33	"INSOMNIA __TRIGGER__2dfec10c-31a7-4812-8848-c68e0e793708"
8142c664-f2d9-450b-94c8-05311c57921b-0	2021-10-15T16:27:23.127Z	5P9UeyZaD6SKzZZyJgNpf38LmGo2	"INSOMNIA__TRIGGER__8ec69ced-9ace-40af-bfb2-5e8a6b50a3cb"
4f210787-cdfb-4499-844f-69b6e23a21b1-0	2021-10-15T02:40:34.673Z	m8qt5Tgv3EWcmtSgRG9fVXv3KUe2	"INSOMNIA__TRIGGER__959d6f6f-fe56-404e-a2ef-97f3cac9cd95"
22fdbc6c-6d37-4a26-bb78-69338122f420-0	2021-10-01T03:09:32.567Z	m8qt5Tgv3EWcmtSgRG9fVXv3KUe2	"INSOMNIA__TRIGGER__959d6f6f-fe56-404e-a2ef-97f3cac9cd95"
2361da23-4597-4aa7-b6d7-629f5ac0cc40-0	2021-10-07T14:49:20.393Z	VrRJngWpkNghqMW9rDXoA84U5Y63	"INSUFFICIENT SLEEP__TRIGGER__3b9e1758-5903-4a28-900c-39fbb6003d7f"
13ba6d50-2b81-444e-be4c-1fd1a33630c4-0	2021-09-19T00:34:57.111Z	4eKnpuHRAkP3ELYtLbcxANBFYuE2	"INTERRUPTED SLEEP__TRIGGER__131e5535-921e-4d29-913c-5598983d78d1"
a759eb0c-575e-4685-b806-2ec1934acdd4-0	2021-09-19T00:35:24.183Z	4eKnpuHRAkP3ELYtLbcxANBFYuE2	"INTERRUPTED SLEEP__TRIGGER__131e5535-921e-4d29-913c-5598983d78d1"
2e673382-e579-4a44-ad31-0aea9d481167-0	2021-10-16T00:37:45.980Z	F6MHukAQWYUxYn4kvqgfpbP93SG3	"INTERRUPTED SLEEP__TRIGGER__7a7be7d6-c360-4b97-8db7-57fd1b9611ec"
c3c0709b-c7b2-4d9b-9d9e-6493e37d9a18-0	2021-10-16T00:37:55.882Z	F6MHukAQWYUxYn4kvqgfpbP93SG3	"INTERRUPTED SLEEP__TRIGGER__7a7be7d6-c360-4b97-8db7-57fd1b9611ec"
f09a714f-49c1-492f-a5a6-ae1e3e251aa3-0	2021-10-05T00:38:51.788Z	F6MHukAQWYUxYn4kvqgfpbP93SG3	"INTERRUPTED SLEEP__TRIGGER__7a7be7d6-c360-4b97-8db7-57fd1b9611ec"
30a78cd3-434d-48f6-a2b0-89ddff02293c-0	2021-10-05T00:39:38.268Z	F6MHukAQWYUxYn4kvqgfpbP93SG3	"INTERRUPTED SLEEP__TRIGGER__7a7be7d6-c360-4b97-8db7-57fd1b9611ec"
9e59a36a-97cf-4ad8-b994-3c194fe433c3-0	2021-10-05T00:40:51.487Z	F6MHukAQWYUxYn4kvqgfpbP93SG3	"INTERRUPTED SLEEP__TRIGGER__7a7be7d6-c360-4b97-8db7-57fd1b9611ec"
8fe48c63-2232-4410-9c7f-508cd6eeddc4-0	2021-10-05T00:41:04.912Z	F6MHukAQWYUxYn4kvqgfpbP93SG3	"INTERRUPTED SLEEP__TRIGGER__7a7be7d6-c360-4b97-8db7-57fd1b9611ec"
4b8a7fb2-de9a-485d-b97c-2e1ba20a7d76-0	2021-10-06T03:36:25.283Z	F6MHukAQWYUxYn4kvqgfpbP93SG3	"INTERRUPTED SLEEP__TRIGGER__7a7be7d6-c360-4b97-8db7-57fd1b9611ec"
2b05c508-e40f-4ae3-817f-4585dfc1bf37-0	2021-10-06T03:36:41.543Z	F6MHukAQWYUxYn4kvqgfpbP93SG3	"INTERRUPTED SLEEP__TRIGGER__7a7be7d6-c360-4b97-8db7-57fd1b9611ec"
07698cd1-10b8-47a3-9567-54e482e910dd-0	2021-10-06T03:36:27.367Z	F6MHukAQWYUxYn4kvqgfpbP93SG3	"INTERRUPTED SLEEP__TRIGGER__7a7be7d6-c360-4b97-8db7-57fd1b9611ec"
455ef4d2-582c-45f5-9b7b-eaee5b2e215b-0	2021-10-06T03:36:53.694Z	F6MHukAQWYUxYn4kvqgfpbP93SG3	"INTERRUPTED SLEEP__TRIGGER__7a7be7d6-c360-4b97-8db7-57fd1b9611ec"
82223231-41fa-4ac4-9ee8-a32f4c8b8677-0	2021-10-08T12:14:44.506Z	F6MHukAQWYUxYn4kvqgfpbP93SG3	"INTERRUPTED SLEEP__TRIGGER__7a7be7d6-c360-4b97-8db7-57fd1b9611ec"
39e627da-48f1-4d15-abd5-f9e28e443a7f-0	2021-10-08T12:15:16.680Z	F6MHukAQWYUxYn4kvqgfpbP93SG3	"INTERRUPTED SLEEP__TRIGGER__7a7be7d6-c360-4b97-8db7-57fd1b9611ec"
c56cf5ee-f0fa-4476-8342-9b6350b9c9a2-0	2021-10-10T01:48:27.964Z	F6MHukAQWYUxYn4kvqgfpbP93SG3	"INTERRUPTED SLEEP__TRIGGER__7a7be7d6-c360-4b97-8db7-57fd1b9611ec"
78308dc9-a445-4bee-9e8d-06ee62b949fe-0	2021-10-11T10:22:16.335Z	F6MHukAQWYUxYn4kvqgfpbP93SG3	"INTERRUPTED SLEEP__TRIGGER__7a7be7d6-c360-4b97-8db7-57fd1b9611ec"
0915bcd0-ad0c-41f8-8a8a-eb88abbf2464-0	2021-10-11T10:29:44.066Z	F6MHukAQWYUxYn4kvqgfpbP93SG3	"INTERRUPTED SLEEP__TRIGGER__7a7be7d6-c360-4b97-8db7-57fd1b9611ec"
f01a7c31-865d-4ffb-9caa-96e58c149775-0	2021-10-11T10:29:22.427Z	F6MHukAQWYUxYn4kvqgfpbP93SG3	"INTERRUPTED SLEEP__TRIGGER__7a7be7d6-c360-4b97-8db7-57fd1b9611ec"
d8964ba7-9a3d-4f99-81b9-891cfd663bcb-0	2021-10-12T19:28:40.279Z	F6MHukAQWYUxYn4kvqgfpbP93SG3	"INTERRUPTED SLEEP__TRIGGER__7a7be7d6-c360-4b97-8db7-57fd1b9611ec"
225e2e4a-e8bf-4d84-a549-eb5f1d5a06ab-0	2021-10-14T14:55:52.935Z	F6MHukAQWYUxYn4kvqgfpbP93SG3	"INTERRUPTED SLEEP__TRIGGER__7a7be7d6-c360-4b97-8db7-57fd1b9611ec"
71284383-853c-4c30-9ccb-335472cffd9d-0	2021-10-10T01:48:44.013Z	F6MHukAQWYUxYn4kvqgfpbP93SG3	"INTERRUPTED SLEEP__TRIGGER__7a7be7d6-c360-4b97-8db7-57fd1b9611ec"
64f8f42a-2821-4252-9581-47621391b9b0-0	2021-10-11T10:29:53.306Z	F6MHukAQWYUxYn4kvqgfpbP93SG3	"INTERRUPTED SLEEP__TRIGGER__7a7be7d6-c360-4b97-8db7-57fd1b9611ec"
5be58aa5-a8b5-4e49-94b4-be782d53f0e9-0	2021-10-11T10:29:38.039Z	F6MHukAQWYUxYn4kvqgfpbP93SG3	"INTERRUPTED SLEEP__TRIGGER__7a7be7d6-c360-4b97-8db7-57fd1b9611ec"
9df4cc14-10dd-4ef5-a1d2-4d9cfe1dc9a9-0	2021-10-12T19:28:52.427Z	F6MHukAQWYUxYn4kvqgfpbP93SG3	"INTERRUPTED SLEEP__TRIGGER__7a7be7d6-c360-4b97-8db7-57fd1b9611ec"
f4c4afa5-b3b7-41f8-b182-f0398f2cc4de-0	2021-10-14T14:56:07.266Z	F6MHukAQWYUxYn4kvqgfpbP93SG3	"INTERRUPTED SLEEP__TRIGGER__7a7be7d6-c360-4b97-8db7-57fd1b9611ec"
9e8b739d-25c8-4626-97bc-cdae8f149ead-0	2021-09-29T19:50:47.625Z	bmtvYYJCjAU2QYkyO96u5ynriJ02	"IRREGULAR SLEEPING PATTERN__TRIGGER__18f651d2-2185-4eb8-a152-f2a5c76aefce"
a8e86668-daad-40a0-9a46-7bd5dedf8d3b-0	2021-09-21T16:58:33.332Z	nWpXlVPjy4W6CxdAStMvkAUDBat1	"IRRITABILITY__TRIGGER__c7b1686f-b935-4c45-b364-ba0834a46d22"
605c9731-b51e-4a33-b72e-e5a6127c44a9-0	2021-10-12T03:02:32.817Z	nWpXlVPjy4W6CxdAStMvkAUDBat1	"IRRITABILITY__TRIGGER__c7b1686f-b935-4c45-b364-ba0834a46d22"
97ef0c92-46b8-4248-bf49-76b88bd104ec-0	2021-10-12T03:04:17.119Z	nWpXlVPjy4W6CxdAStMvkAUDBat1	"IRRITABILITY__TRIGGER__c7b1686f-b935-4c45-b364-ba0834a46d22"
c8f8fa46-e433-4fc7-ad79-9fa284256b7b-0	2021-10-12T03:05:04.359Z	nWpXlVPjy4W6CxdAStMvkAUDBat1	"IRRITABILITY__TRIGGER__c7b1686f-b935-4c45-b364-ba0834a46d22"
c2af7660-4c04-4716-a2a7-46323ec310d6-0	2021-09-21T16:58:33.332Z	nWpXlVPjy4W6CxdAStMvkAUDBat1	"JAW PAIN__TRIGGER__4fd82db2-d834-41a0-8bfb-bc125200394a"
fa486103-b31a-4c9e-a642-0486d195e666-0	2021-09-21T16:58:33.332Z	nWpXlVPjy4W6CxdAStMvkAUDBat1	"JAW PAIN__TRIGGER__4fd82db2-d834-41a0-8bfb-bc125200394a"
4f260505-1f08-445e-861c-fe1d48af0cf4-0	2021-10-06T23:46:27.861Z	khLWrYnqBMMo00iwWuN5fLIWEii2	"KAYLEN__TRIGGER__37b5b72a-7b8e-4375-acf8-da0524b5e692"
98d3052e-36a6-444d-9554-5bd3fb51ba50-0	2021-10-06T23:46:34.393Z	khLWrYnqBMMo00iwWuN5fLIWEii2	"KAYLEN__TRIGGER__37b5b72a-7b8e-4375-acf8-da0524b5e692"
e70dff19-ae8e-4869-bed8-fb0f2bb27bad-0	2021-10-06T23:46:29.448Z	khLWrYnqBMMo00iwWuN5fLIWEii2	"KAYLEN__TRIGGER__37b5b72a-7b8e-4375-acf8-da0524b5e692"
4e93f449-7890-41d8-a01c-f3ac00b334d5-0	2021-10-06T23:46:36.247Z	khLWrYnqBMMo00iwWuN5fLIWEii2	"KAYLEN__TRIGGER__37b5b72a-7b8e-4375-acf8-da0524b5e692"
c5110859-07e5-4009-ba16-88c8cb021eca-0	2021-10-06T23:46:27.232Z	khLWrYnqBMMo00iwWuN5fLIWEii2	"KAYLEN__TRIGGER__37b5b72a-7b8e-4375-acf8-da0524b5e692"
d010503b-c315-40e4-94e7-4807af57d1e4-0	2021-10-06T23:46:32.607Z	khLWrYnqBMMo00iwWuN5fLIWEii2	"KAYLEN__TRIGGER__37b5b72a-7b8e-4375-acf8-da0524b5e692"
9675cf2c-5715-4e62-85dc-c080f48e7851-0	2021-10-07T22:18:23.110Z	khLWrYnqBMMo00iwWuN5fLIWEii2	"KAYLEN__TRIGGER__37b5b72a-7b8e-4375-acf8-da0524b5e692"
10df11bf-de5d-4fdb-b359-b24909489109-0	2021-09-22T10:26:29.727Z	LovE9BxUDJQ1pBKFSew7q0nRUu32	"LACK OF SLEEP __TRIGGER__7e0779ee-71de-4ebe-9f5d-b82eab7ef95e"
8219ab8e-1374-4bb7-b330-a1385c51ae10-0	2021-10-18T21:53:16.018Z	egiGy3YKipgjBOCB2fXslRRKsxG2	"LACK OF SLEEP__TRIGGER__2ffa4172-113e-448c-ac26-09d55f4e9584"
486e70a9-e0fc-47a8-9c8e-6a742a6657f9-0	2021-10-15T10:26:49.831Z	cOzk5obgWAb5znCHu5KLCmyJHAz2	"LACK OF SLEEP__TRIGGER__5755e52e-8d86-4228-a985-e8a34b76931c"
a968a4e2-3818-44fd-bdee-549b1d3c8495-0	2021-10-17T20:41:46.444Z	cOzk5obgWAb5znCHu5KLCmyJHAz2	"LACK OF SLEEP__TRIGGER__5755e52e-8d86-4228-a985-e8a34b76931c"
833731e8-44ce-4380-8d81-0387514ecf22-0	2021-10-05T02:24:33.993Z	gk7fvAUYqtOlkzzElcFHpGHnRT73	"LACK OF SLEEP__TRIGGER__5c7489d8-f7be-44ba-9bcb-160369ca431a"
a5e397bf-44fb-4ab2-9349-5da24994699c-0	2021-10-06T14:16:06.750Z	1NzREDHgSyNThy6l4vvgQA5sfXh1	"LACK OF SLEEP__TRIGGER__654358f6-4bca-4923-8665-a73c3d56a3d1"
5181368b-6c85-4c73-ab05-9f1ffaf9d1e9-0	2021-10-07T18:47:32.901Z	1NzREDHgSyNThy6l4vvgQA5sfXh1	"LACK OF SLEEP__TRIGGER__654358f6-4bca-4923-8665-a73c3d56a3d1"
99bce2cb-a2f9-49ae-b129-8582a23ec5e1-0	2021-10-17T17:40:08.385Z	6MzsrTs63oYB9OZO5qWyh6HnmSR2	"LACK OF SLEEP__TRIGGER__6e76e4bb-d528-474b-aa7e-ae33a60aa3bc"
ae2a36f7-5e24-47b2-9b57-0b6a0c3fbaef-0	2021-09-19T09:26:47.313Z	0jYgQc5hGlfOrVej6RcAhoGpZko1	"LACK OF SLEEP__TRIGGER__89745c32-0a38-4192-afa2-108799116cca"
faa32972-377c-4e84-b005-9bcc22f516f2-0	2021-09-21T16:58:33.332Z	nWpXlVPjy4W6CxdAStMvkAUDBat1	"LACK OF SLEEP__TRIGGER__9b523e18-f42f-4a4c-a8b9-24b24cb9eaf6"
32f2646a-bb2d-402c-965a-6cbf3dbfa8fe-0	2021-09-25T15:23:41.907Z	7oW3d6HQwXdLcVRy7jN4pP7dAbr1	"LACK OF SLEEP__TRIGGER__a34a1211-ec2f-4833-acfb-704570a33248"
b39489da-9a53-488b-b35d-f948eaa5c6ff-0	2021-09-27T07:57:23.654Z	7oW3d6HQwXdLcVRy7jN4pP7dAbr1	"LACK OF SLEEP__TRIGGER__a34a1211-ec2f-4833-acfb-704570a33248"
5898be9e-e3b3-45e7-ba7f-9a9dadfaa650-0	2021-09-23T14:41:15.326Z	uaAfcKRjPkSkcs5AukguIybe99J2	"LACK OF SLEEP__TRIGGER__ab2c1ef0-2897-4aea-af1f-4e23a6ccc01e"
c5e59347-6be5-4d9c-a313-ff90f056159b-0	2021-09-27T21:21:48.401Z	aqxVObAdGghmHJNIyIeThjrIa672	"LACK OF SLEEP__TRIGGER__cdc33ca4-9a01-4d18-a5cf-2ba5e21ff4c8"
224284d3-d270-41ae-a173-0a47e1cc24eb-0	2021-10-11T14:25:47.773Z	gIRYrn9kWoapqh3e1BimRSgCLpE2	"LACK OF SLEEP__TRIGGER__e0b3284e-628b-4866-9969-579b971a1d21"
66b445e4-7eea-455c-a4a4-a1e37a24ffd8-0	2021-10-14T02:15:06.411Z	HfClDw8liAVyDSyQo8OoXXvKVYs1	"LACK OF SLEEP__TRIGGER__ed4f23b9-51bd-4319-b690-7532baa39821"
cbd3ab1f-f3d7-4262-9e01-fd60a3f35a44-0	2021-09-30T09:58:10.811Z	HfClDw8liAVyDSyQo8OoXXvKVYs1	"LACK OF SLEEP__TRIGGER__ed4f23b9-51bd-4319-b690-7532baa39821"
95def3fa-d5fa-4a2e-affa-b4ec096df846-0	2021-09-28T03:49:59.506Z	yxuPIw8gEPgCubFsuO9WWExk9dw2	"LACK OF SLEEP__TRIGGER__fd27220a-69c1-4ae3-a24e-7f6a2879b74f"
7e9ed0b9-5bb5-4289-868b-44fe38d46286-0	2021-09-19T09:26:44.100Z	0jYgQc5hGlfOrVej6RcAhoGpZko1	"LACK OF WATER __TRIGGER__e5e942cf-9dfa-48d7-a13c-e523563d947c"
b256e74e-dfad-458d-9e86-0d9db33ad67e-0	2021-10-18T23:39:09.430Z	51ruPBLZlBV5kI6wrZAWIZxA18u1	"LACK OF WATER__TRIGGER__efbbf01e-e260-475d-8806-55517c4f45ad"
d6c13b9e-7ba1-402f-9a48-3d7a5784986c-0	2021-10-18T23:40:41.194Z	51ruPBLZlBV5kI6wrZAWIZxA18u1	"LACK OF WATER__TRIGGER__efbbf01e-e260-475d-8806-55517c4f45ad"
2bbf239b-243d-440f-adc6-c3e40cb8ca0f-0	2021-09-24T03:39:55.724Z	g6uDpw1rUuPtKrHALplljIIUlGi1	"LARGE MEALS__TRIGGER__87319f7c-6d90-4d92-bd23-c8c69b5782de"
635b7ea0-cd70-413f-9354-15faf9be7850-0	2021-10-09T14:44:10.040Z	qSSZ0xIKfqe5b8ZkIIpLiiyz8K23	"LATE MEALTOO HUNGRY__TRIGGER__0f281acf-ddfc-4d53-bb4d-5f987cd61864"
2a62878c-9f53-4dd0-9a7a-27d476afe086-0	2021-09-23T23:03:55.217Z	TOPoiI136mRJodjcY3KsFOgtZk52	"LEFTOVERS__TRIGGER__a15a47e4-3737-484a-86f8-ec1918f7fb57"
01e3c6f8-525c-4b18-807f-481207a3b4dd-0	2021-10-13T03:02:46.417Z	SJJlHe2mgIh8XTHvQyYQFX0s8ey2	"LESS SLEEP__TRIGGER__1684ad0b-3948-464b-91e2-7097f18eb53b"
12697755-3c46-4008-9041-933749d767f2-0	2021-10-07T08:12:54.849Z	2AKPvDD8vIcXB8QUNzu7GOl4WlH3	"LESS SLEEP__TRIGGER__38594778-9b18-41c2-9f58-2a45460d21bd"
a658efea-321d-45d1-b734-31ded9819491-0	2021-10-08T11:55:59.223Z	Av4ZPn9lhfWb63mu6IG47NDQm232	"LESS THAN HOURS OF SLEEP__TRIGGER__9dadf90e-780e-4789-b406-b937f90bb511"
00e32302-10d1-45cf-8c4d-16df1c7bb926-0	2021-10-08T11:55:59.223Z	Av4ZPn9lhfWb63mu6IG47NDQm232	"LESS THAN HOURS OF SLEEP__TRIGGER__9dadf90e-780e-4789-b406-b937f90bb511"
08b2dca4-7f65-44d3-8d05-6ba879e1dad8-0	2021-10-08T11:55:59.223Z	Av4ZPn9lhfWb63mu6IG47NDQm232	"LESS THAN HOURS OF SLEEP__TRIGGER__9dadf90e-780e-4789-b406-b937f90bb511"
3bc14606-263a-4c44-be15-7f63470b34b6-0	2021-10-08T11:55:59.223Z	Av4ZPn9lhfWb63mu6IG47NDQm232	"LESS THAN HOURS OF SLEEP__TRIGGER__9dadf90e-780e-4789-b406-b937f90bb511"
b3323e03-a3c8-48ee-a9a5-6df399e0f138-0	2021-10-08T11:55:59.223Z	Av4ZPn9lhfWb63mu6IG47NDQm232	"LESS THAN HOURS OF SLEEP__TRIGGER__9dadf90e-780e-4789-b406-b937f90bb511"
3d85801b-53f1-4872-adb6-513234be0b33-0	2021-10-08T11:55:59.223Z	Av4ZPn9lhfWb63mu6IG47NDQm232	"LESS THAN HOURS OF SLEEP__TRIGGER__9dadf90e-780e-4789-b406-b937f90bb511"
5dac930d-e5ef-4428-b03d-c539739d2047-0	2021-10-08T11:55:59.223Z	Av4ZPn9lhfWb63mu6IG47NDQm232	"LESS THAN HOURS OF SLEEP__TRIGGER__9dadf90e-780e-4789-b406-b937f90bb511"
4507f537-2ba8-490e-aa05-63562dea9372-0	2021-10-08T11:55:59.223Z	Av4ZPn9lhfWb63mu6IG47NDQm232	"LESS THAN HOURS OF SLEEP__TRIGGER__9dadf90e-780e-4789-b406-b937f90bb511"
c9370628-c085-42cf-93bd-7e5a638f4b4d-0	2021-10-08T11:55:59.223Z	Av4ZPn9lhfWb63mu6IG47NDQm232	"LESS THAN HOURS OF SLEEP__TRIGGER__9dadf90e-780e-4789-b406-b937f90bb511"
364304e5-0790-4c2e-a7ab-441f33676ef9-0	2021-10-08T11:55:59.223Z	Av4ZPn9lhfWb63mu6IG47NDQm232	"LESS THAN HOURS OF SLEEP__TRIGGER__9dadf90e-780e-4789-b406-b937f90bb511"
737b3e9b-dece-43b3-8260-87dd13975e0f-0	2021-10-08T11:55:59.223Z	Av4ZPn9lhfWb63mu6IG47NDQm232	"LESS THAN HOURS OF SLEEP__TRIGGER__9dadf90e-780e-4789-b406-b937f90bb511"
5b16490d-f5ff-4c2c-bab3-9eb02fa31622-0	2021-10-08T11:55:59.223Z	Av4ZPn9lhfWb63mu6IG47NDQm232	"LESS THAN HOURS OF SLEEP__TRIGGER__9dadf90e-780e-4789-b406-b937f90bb511"
1d2e7acb-a44a-4403-823c-9df7a67abf84-0	2021-10-08T11:55:59.223Z	Av4ZPn9lhfWb63mu6IG47NDQm232	"LESS THAN HOURS OF SLEEP__TRIGGER__9dadf90e-780e-4789-b406-b937f90bb511"
e59767e7-d2ed-4d04-8c6c-83944305e610-0	2021-10-08T11:55:59.223Z	Av4ZPn9lhfWb63mu6IG47NDQm232	"LESS THAN HOURS OF SLEEP__TRIGGER__9dadf90e-780e-4789-b406-b937f90bb511"
da2308cc-2dbc-4641-b230-521f7915dee6-0	2021-10-08T11:55:59.223Z	Av4ZPn9lhfWb63mu6IG47NDQm232	"LESS THAN HOURS OF SLEEP__TRIGGER__9dadf90e-780e-4789-b406-b937f90bb511"
ae318534-81cd-4ee4-8d83-b49c4296a739-0	2021-10-08T11:55:59.223Z	Av4ZPn9lhfWb63mu6IG47NDQm232	"LESS THAN HOURS OF SLEEP__TRIGGER__9dadf90e-780e-4789-b406-b937f90bb511"
946ac589-b760-42bb-b1be-2d91facf3147-0	2021-10-08T11:55:59.223Z	Av4ZPn9lhfWb63mu6IG47NDQm232	"LESS THAN HOURS OF SLEEP__TRIGGER__9dadf90e-780e-4789-b406-b937f90bb511"
20c21479-3fad-4c64-90bc-7ad4fffda764-0	2021-10-08T11:55:59.223Z	Av4ZPn9lhfWb63mu6IG47NDQm232	"LESS THAN HOURS OF SLEEP__TRIGGER__9dadf90e-780e-4789-b406-b937f90bb511"
9604e655-d623-4906-951e-500b0f06fe64-0	2021-10-08T11:55:59.223Z	Av4ZPn9lhfWb63mu6IG47NDQm232	"LESS THAN HOURS OF SLEEP__TRIGGER__9dadf90e-780e-4789-b406-b937f90bb511"
e4e8f535-be66-42d6-b884-d20d52c2f742-0	2021-10-08T11:55:59.223Z	Av4ZPn9lhfWb63mu6IG47NDQm232	"LESS THAN HOURS OF SLEEP__TRIGGER__9dadf90e-780e-4789-b406-b937f90bb511"
556e72b1-7b98-44a7-9b5f-2fc8abbcade1-0	2021-10-08T11:55:59.223Z	Av4ZPn9lhfWb63mu6IG47NDQm232	"LESS THAN HOURS OF SLEEP__TRIGGER__9dadf90e-780e-4789-b406-b937f90bb511"
ba1db413-797a-4469-91ea-f23ca5a0c79e-0	2021-10-08T11:55:59.223Z	Av4ZPn9lhfWb63mu6IG47NDQm232	"LESS THAN HOURS OF SLEEP__TRIGGER__9dadf90e-780e-4789-b406-b937f90bb511"
1a615ffd-7750-4cfa-a275-544a480dd6dc-0	2021-10-08T11:55:59.223Z	Av4ZPn9lhfWb63mu6IG47NDQm232	"LESS THAN HOURS OF SLEEP__TRIGGER__9dadf90e-780e-4789-b406-b937f90bb511"
7b542348-4bdd-4946-aec3-7549c8a08fdf-0	2021-10-08T11:55:59.223Z	Av4ZPn9lhfWb63mu6IG47NDQm232	"LESS THAN HOURS OF SLEEP__TRIGGER__9dadf90e-780e-4789-b406-b937f90bb511"
99db14f3-2eb5-4683-9658-354dffc3705b-0	2021-10-08T11:55:59.223Z	Av4ZPn9lhfWb63mu6IG47NDQm232	"LESS THAN HOURS OF SLEEP__TRIGGER__9dadf90e-780e-4789-b406-b937f90bb511"
28429bae-2c61-47ec-9838-7e395013de22-0	2021-10-08T11:55:59.223Z	Av4ZPn9lhfWb63mu6IG47NDQm232	"LESS THAN HOURS OF SLEEP__TRIGGER__9dadf90e-780e-4789-b406-b937f90bb511"
3e5014f7-14a9-4784-b8c5-bbb5c1b097df-0	2021-10-08T11:55:59.223Z	Av4ZPn9lhfWb63mu6IG47NDQm232	"LESS THAN HOURS OF SLEEP__TRIGGER__9dadf90e-780e-4789-b406-b937f90bb511"
4e773ee6-6b0e-43e7-b769-0371d01c5913-0	2021-10-08T11:55:59.223Z	Av4ZPn9lhfWb63mu6IG47NDQm232	"LESS THAN HOURS OF SLEEP__TRIGGER__9dadf90e-780e-4789-b406-b937f90bb511"
150c1b58-b5ef-415a-bf2c-e4175ad571e1-0	2021-10-08T11:55:59.223Z	Av4ZPn9lhfWb63mu6IG47NDQm232	"LESS THAN HOURS OF SLEEP__TRIGGER__9dadf90e-780e-4789-b406-b937f90bb511"
b0fd069e-62eb-4554-bf93-4aef024aa5f4-0	2021-10-08T11:55:59.223Z	Av4ZPn9lhfWb63mu6IG47NDQm232	"LESS THAN HOURS OF SLEEP__TRIGGER__9dadf90e-780e-4789-b406-b937f90bb511"
bbd541a9-8cfb-4e41-961e-62728a88b501-0	2021-10-08T11:55:59.223Z	Av4ZPn9lhfWb63mu6IG47NDQm232	"LESS THAN HOURS OF SLEEP__TRIGGER__9dadf90e-780e-4789-b406-b937f90bb511"
2afa8985-45c2-457e-a33e-d6f539f66689-0	2021-10-08T11:55:59.223Z	Av4ZPn9lhfWb63mu6IG47NDQm232	"LESS THAN HOURS OF SLEEP__TRIGGER__9dadf90e-780e-4789-b406-b937f90bb511"
2cf967cd-cdeb-4340-996d-ebe63cc28d3e-0	2021-10-08T11:55:59.223Z	Av4ZPn9lhfWb63mu6IG47NDQm232	"LESS THAN HOURS OF SLEEP__TRIGGER__9dadf90e-780e-4789-b406-b937f90bb511"
5776e97f-66fe-49e6-8d42-c25da3a62074-0	2021-10-08T11:55:59.223Z	Av4ZPn9lhfWb63mu6IG47NDQm232	"LESS THAN HOURS OF SLEEP__TRIGGER__9dadf90e-780e-4789-b406-b937f90bb511"
371d710a-b16b-4667-bc9a-1d84a2bb1233-0	2021-10-08T11:55:59.223Z	Av4ZPn9lhfWb63mu6IG47NDQm232	"LESS THAN HOURS OF SLEEP__TRIGGER__9dadf90e-780e-4789-b406-b937f90bb511"
62af6f19-65ee-4b9b-b1d2-2f788d5d0a58-0	2021-10-08T11:55:59.223Z	Av4ZPn9lhfWb63mu6IG47NDQm232	"LESS THAN HOURS OF SLEEP__TRIGGER__9dadf90e-780e-4789-b406-b937f90bb511"
66946685-83c3-46b3-ac7d-2e772a662b43-0	2021-10-08T11:55:59.223Z	Av4ZPn9lhfWb63mu6IG47NDQm232	"LESS THAN HOURS OF SLEEP__TRIGGER__9dadf90e-780e-4789-b406-b937f90bb511"
5ce05353-ca08-41ec-82eb-7beb61fa4a21-0	2021-10-08T11:55:59.223Z	Av4ZPn9lhfWb63mu6IG47NDQm232	"LESS THAN HOURS OF SLEEP__TRIGGER__9dadf90e-780e-4789-b406-b937f90bb511"
634fc25b-9fdf-4c8c-8287-4c918ace7092-0	2021-10-08T11:55:59.223Z	Av4ZPn9lhfWb63mu6IG47NDQm232	"LESS THAN HOURS OF SLEEP__TRIGGER__9dadf90e-780e-4789-b406-b937f90bb511"
e1021220-512c-4c96-adb7-cbacaf76633f-0	2021-10-08T11:55:59.223Z	Av4ZPn9lhfWb63mu6IG47NDQm232	"LESS THAN HOURS OF SLEEP__TRIGGER__9dadf90e-780e-4789-b406-b937f90bb511"
8e18be2e-756f-41e0-af3d-2e881ee20ff9-0	2021-10-08T11:55:59.223Z	Av4ZPn9lhfWb63mu6IG47NDQm232	"LESS THAN HOURS OF SLEEP__TRIGGER__9dadf90e-780e-4789-b406-b937f90bb511"
08d8efbc-b8f8-42f5-843a-dea986dbd391-0	2021-10-15T02:40:32.308Z	m8qt5Tgv3EWcmtSgRG9fVXv3KUe2	"LESS THAN HRS SLEEP__TRIGGER__6c9f8dce-1da3-4040-bcc1-37d9fa92efc4"
14a7fa53-3ef8-4fc5-9bb0-eb6d0d9bc3a8-0	2021-10-07T01:11:00.502Z	m8qt5Tgv3EWcmtSgRG9fVXv3KUe2	"LESS THAN HRS SLEEP__TRIGGER__6c9f8dce-1da3-4040-bcc1-37d9fa92efc4"
170035b0-53fa-4475-ae3b-17f68d7a4883-0	2021-10-14T02:28:30.058Z	m8qt5Tgv3EWcmtSgRG9fVXv3KUe2	"LESS THAN HRS SLEEP__TRIGGER__6c9f8dce-1da3-4040-bcc1-37d9fa92efc4"
60084dce-c54b-4de1-8435-c06b8fba0c17-0	2021-09-29T23:35:16.322Z	m8qt5Tgv3EWcmtSgRG9fVXv3KUe2	"LESS THAN HRS SLEEP__TRIGGER__6c9f8dce-1da3-4040-bcc1-37d9fa92efc4"
2a5b13eb-356d-4af8-a3c4-8ac553a4a24a-0	2021-10-01T03:09:26.912Z	m8qt5Tgv3EWcmtSgRG9fVXv3KUe2	"LESS THAN HRS SLEEP__TRIGGER__6c9f8dce-1da3-4040-bcc1-37d9fa92efc4"
db950a2b-617e-40f9-9790-6dfcb3816991-0	2021-09-23T23:03:34.906Z	TOPoiI136mRJodjcY3KsFOgtZk52	"LIGHT EXERCISE__TRIGGER__8af54dfa-a2d9-44df-8059-287805e1b21a"
9f51284b-c853-4c64-8b7a-6061ec92b57d-0	2021-10-08T11:55:59.223Z	Av4ZPn9lhfWb63mu6IG47NDQm232	"LIGHT EXERCISE__TRIGGER__d0e6f27d-a0cd-4adf-a29e-11c6853af150"
a0cd0218-a286-4972-aaf0-6d15d171d7d8-0	2021-10-08T11:55:59.223Z	Av4ZPn9lhfWb63mu6IG47NDQm232	"LIGHT EXERCISE__TRIGGER__d0e6f27d-a0cd-4adf-a29e-11c6853af150"
bf027842-cdd7-4337-9f34-4bea204de93b-0	2021-10-08T11:55:59.223Z	Av4ZPn9lhfWb63mu6IG47NDQm232	"LIGHT EXERCISE__TRIGGER__d0e6f27d-a0cd-4adf-a29e-11c6853af150"
a8347c45-4ce2-42c1-9346-fa81e1183d03-0	2021-10-08T11:55:59.223Z	Av4ZPn9lhfWb63mu6IG47NDQm232	"LIGHT EXERCISE__TRIGGER__d0e6f27d-a0cd-4adf-a29e-11c6853af150"
f242cb8e-16f4-40f7-bd96-1ce0dfe20659-0	2021-10-08T11:55:59.223Z	Av4ZPn9lhfWb63mu6IG47NDQm232	"LIGHT EXERCISE__TRIGGER__d0e6f27d-a0cd-4adf-a29e-11c6853af150"
2361eb9a-cfd5-413b-bcdf-a992947d5ff9-0	2021-10-08T11:55:59.223Z	Av4ZPn9lhfWb63mu6IG47NDQm232	"LIGHT EXERCISE__TRIGGER__d0e6f27d-a0cd-4adf-a29e-11c6853af150"
fb38f56b-5205-4517-a1a5-aa8715112d03-0	2021-10-08T11:55:59.223Z	Av4ZPn9lhfWb63mu6IG47NDQm232	"LIGHT EXERCISE__TRIGGER__d0e6f27d-a0cd-4adf-a29e-11c6853af150"
d6f22af8-c0e9-4b0f-b28c-d9b47ba0c133-0	2021-10-08T11:55:59.223Z	Av4ZPn9lhfWb63mu6IG47NDQm232	"LIGHT EXERCISE__TRIGGER__d0e6f27d-a0cd-4adf-a29e-11c6853af150"
58bcad77-7233-4d9e-b953-147c0eca5f3e-0	2021-10-08T11:55:59.223Z	Av4ZPn9lhfWb63mu6IG47NDQm232	"LIGHT EXERCISE__TRIGGER__d0e6f27d-a0cd-4adf-a29e-11c6853af150"
13b7616b-514b-4979-b5ae-91a60167628c-0	2021-10-08T11:55:59.223Z	Av4ZPn9lhfWb63mu6IG47NDQm232	"LIGHT EXERCISE__TRIGGER__d0e6f27d-a0cd-4adf-a29e-11c6853af150"
903559bb-e0c2-4e88-bcc0-8c2cf3839c5c-0	2021-10-08T11:55:59.223Z	Av4ZPn9lhfWb63mu6IG47NDQm232	"LIGHT EXERCISE__TRIGGER__d0e6f27d-a0cd-4adf-a29e-11c6853af150"
6d41e3fc-cab9-4111-b651-df4d31eba6ac-0	2021-10-08T11:55:59.223Z	Av4ZPn9lhfWb63mu6IG47NDQm232	"LIGHT EXERCISE__TRIGGER__d0e6f27d-a0cd-4adf-a29e-11c6853af150"
3df6f393-74fd-48ef-93e8-fa605deb0a97-0	2021-10-08T11:55:59.223Z	Av4ZPn9lhfWb63mu6IG47NDQm232	"LIGHT EXERCISE__TRIGGER__d0e6f27d-a0cd-4adf-a29e-11c6853af150"
a8e6a9ab-348f-4902-8c9e-c7032d9172c5-0	2021-10-08T11:55:59.223Z	Av4ZPn9lhfWb63mu6IG47NDQm232	"LIGHT EXERCISE__TRIGGER__d0e6f27d-a0cd-4adf-a29e-11c6853af150"
75c5dabc-bc76-4a34-b7b5-b96ac96456bb-0	2021-10-08T11:55:59.223Z	Av4ZPn9lhfWb63mu6IG47NDQm232	"LIGHT EXERCISE__TRIGGER__d0e6f27d-a0cd-4adf-a29e-11c6853af150"
8ed58d3c-7920-4165-b3b1-35f797575108-0	2021-10-08T11:55:59.223Z	Av4ZPn9lhfWb63mu6IG47NDQm232	"LIGHT EXERCISE__TRIGGER__d0e6f27d-a0cd-4adf-a29e-11c6853af150"
13ce48d9-1e1f-4f97-bc77-ea2c66bdc62a-0	2021-10-08T11:55:59.223Z	Av4ZPn9lhfWb63mu6IG47NDQm232	"LIGHT EXERCISE__TRIGGER__d0e6f27d-a0cd-4adf-a29e-11c6853af150"
2d025662-1c05-4347-b2a6-4d1ee814efa8-0	2021-10-08T11:55:59.223Z	Av4ZPn9lhfWb63mu6IG47NDQm232	"LIGHT EXERCISE__TRIGGER__d0e6f27d-a0cd-4adf-a29e-11c6853af150"
6ea8e298-83b1-4700-a2f6-6f1d8022c7ce-0	2021-10-08T11:55:59.223Z	Av4ZPn9lhfWb63mu6IG47NDQm232	"LIGHT EXERCISE__TRIGGER__d0e6f27d-a0cd-4adf-a29e-11c6853af150"
e6ebae8c-630f-4702-bca2-cd7e388ab003-0	2021-10-08T11:55:59.223Z	Av4ZPn9lhfWb63mu6IG47NDQm232	"LIGHT EXERCISE__TRIGGER__d0e6f27d-a0cd-4adf-a29e-11c6853af150"
3a30e540-7096-42a6-888b-6d723b19abfa-0	2021-10-08T11:55:59.223Z	Av4ZPn9lhfWb63mu6IG47NDQm232	"LIGHT EXERCISE__TRIGGER__d0e6f27d-a0cd-4adf-a29e-11c6853af150"
1f64b550-d185-4fdc-8b9a-487a5ce003ae-0	2021-10-08T11:55:59.223Z	Av4ZPn9lhfWb63mu6IG47NDQm232	"LIGHT EXERCISE__TRIGGER__d0e6f27d-a0cd-4adf-a29e-11c6853af150"
f9a48806-30d2-4790-be94-ee1fc8ee9599-0	2021-10-08T11:55:59.223Z	Av4ZPn9lhfWb63mu6IG47NDQm232	"LIGHT EXERCISE__TRIGGER__d0e6f27d-a0cd-4adf-a29e-11c6853af150"
cb3a3f36-abd0-4b72-aef8-1b956b15f0b3-0	2021-10-08T11:55:59.223Z	Av4ZPn9lhfWb63mu6IG47NDQm232	"LIGHT EXERCISE__TRIGGER__d0e6f27d-a0cd-4adf-a29e-11c6853af150"
750275fc-8409-4049-91ad-6d3577d2f338-0	2021-09-20T19:15:28.036Z	QiNYEpXZStSPeqJGMXNuY6JAFAF3	"LIGHT EXERCISE__TRIGGER__e5848a1f-12d5-4d54-b2ae-a31a4ec5270d"
c3e63011-70b5-4282-8b9d-43e5766616f6-0	2021-09-21T18:26:09.579Z	QiNYEpXZStSPeqJGMXNuY6JAFAF3	"LIGHT EXERCISE__TRIGGER__e5848a1f-12d5-4d54-b2ae-a31a4ec5270d"
cd9bc5fc-45e0-4a72-9bca-ce0c9963430f-0	2021-09-22T02:21:43.548Z	QiNYEpXZStSPeqJGMXNuY6JAFAF3	"LIGHT EXERCISE__TRIGGER__e5848a1f-12d5-4d54-b2ae-a31a4ec5270d"
573d0217-add3-4831-b0ad-d4040c78e36e-0	2021-10-05T19:38:05.616Z	QiNYEpXZStSPeqJGMXNuY6JAFAF3	"LIGHT EXERCISE__TRIGGER__e5848a1f-12d5-4d54-b2ae-a31a4ec5270d"
2b32dc60-488d-43d9-a828-373bb5e7b39c-0	2021-10-05T12:47:37.334Z	QiNYEpXZStSPeqJGMXNuY6JAFAF3	"LIGHT EXERCISE__TRIGGER__e5848a1f-12d5-4d54-b2ae-a31a4ec5270d"
f83e940f-4914-4862-a6c4-73658bd98c87-0	2021-10-11T00:19:16.326Z	QiNYEpXZStSPeqJGMXNuY6JAFAF3	"LIGHT EXERCISE__TRIGGER__e5848a1f-12d5-4d54-b2ae-a31a4ec5270d"
8085a4dd-505b-4eb3-979b-b51e49562989-0	2021-10-10T16:22:40.979Z	QiNYEpXZStSPeqJGMXNuY6JAFAF3	"LIGHT EXERCISE__TRIGGER__e5848a1f-12d5-4d54-b2ae-a31a4ec5270d"
69a0a5ef-cc2e-4741-a59a-f905a9f364d5-0	2021-10-12T02:14:46.508Z	QiNYEpXZStSPeqJGMXNuY6JAFAF3	"LIGHT EXERCISE__TRIGGER__e5848a1f-12d5-4d54-b2ae-a31a4ec5270d"
573d8f6c-a3f5-40b5-be55-8b1fdbb2b1aa-0	2021-09-28T18:17:04.805Z	QiNYEpXZStSPeqJGMXNuY6JAFAF3	"LIGHT EXERCISE__TRIGGER__e5848a1f-12d5-4d54-b2ae-a31a4ec5270d"
24b2fb51-692f-4df1-ab21-2951f70271a2-0	2021-10-01T14:14:31.857Z	QiNYEpXZStSPeqJGMXNuY6JAFAF3	"LIGHT EXERCISE__TRIGGER__e5848a1f-12d5-4d54-b2ae-a31a4ec5270d"
47ca2488-5467-4a92-9a17-ce8a99d3a9e0-0	2021-10-15T00:45:17.107Z	nWpXlVPjy4W6CxdAStMvkAUDBat1	"LIGHT SENSITIVITY__TRIGGER__e382e689-a946-4cca-80e4-e35a869cf97d"
114ff66c-7d83-4a36-95af-40d8f7534c1b-0	2021-09-21T17:14:57.509Z	nWpXlVPjy4W6CxdAStMvkAUDBat1	"LIGHT SENSITIVITY__TRIGGER__e382e689-a946-4cca-80e4-e35a869cf97d"
6e5810b4-741d-4ef2-a781-05b92a3558b9-0	2021-09-21T16:59:54.642Z	nWpXlVPjy4W6CxdAStMvkAUDBat1	"LIGHT SENSITIVITY__TRIGGER__e382e689-a946-4cca-80e4-e35a869cf97d"
de9f0e5a-e963-43eb-abc5-191097788bca-0	2021-09-21T17:09:39.453Z	nWpXlVPjy4W6CxdAStMvkAUDBat1	"LIGHT SENSITIVITY__TRIGGER__e382e689-a946-4cca-80e4-e35a869cf97d"
a5ea912c-e77f-498d-8fe3-bf71188fabd9-0	2021-09-21T16:58:33.332Z	nWpXlVPjy4W6CxdAStMvkAUDBat1	"LIGHT SENSITIVITY__TRIGGER__e382e689-a946-4cca-80e4-e35a869cf97d"
79a954ae-2ac8-4f32-a3ad-9f4ac0fbf4ee-0	2021-10-12T03:02:31.480Z	nWpXlVPjy4W6CxdAStMvkAUDBat1	"LIGHT SENSITIVITY__TRIGGER__e382e689-a946-4cca-80e4-e35a869cf97d"
e233072b-2408-4305-b93a-7f6e39696351-0	2021-10-12T03:04:05.475Z	nWpXlVPjy4W6CxdAStMvkAUDBat1	"LIGHT SENSITIVITY__TRIGGER__e382e689-a946-4cca-80e4-e35a869cf97d"
e2085082-2a6a-4b48-a057-15eb4fcd0374-0	2021-09-20T16:40:50.357Z	npZa6kGno1R59xuqgVoJIiKrTqr2	"LIGHTS __TRIGGER__72edb6fd-3967-4dbf-94c4-e37a054f3716"
5ad5d632-e484-40ad-9b03-d4b9c3b64bd1-0	2021-10-11T16:45:32.447Z	t9EGaOxYKoPcMHh0JhCso1aEGo72	"LIGHT__TRIGGER__1e03d4bf-a1dc-4bf2-b74c-124ec8406bca"
3c12b89e-ea1e-430b-b6fc-b7c51ad384cc-0	2021-09-22T09:46:44.323Z	SFJFaMLHweV2doi256Q3xmCFKkW2	"LIGHT__TRIGGER__6757d4da-5482-49a1-ad10-055364b1074e"
e39b3e6f-a93a-49b3-834f-fafb2eaa54ac-0	2021-09-30T02:42:02.815Z	g1e1bL9NMrdFQfWI6MtGNWuo2PY2	"LIGHT__TRIGGER__79338004-156e-43d0-9d14-0066154260dc"
ba13bdcf-ef88-4dca-8166-8bb12e1a65c7-0	2021-09-30T02:42:02.815Z	g1e1bL9NMrdFQfWI6MtGNWuo2PY2	"LIGHT__TRIGGER__79338004-156e-43d0-9d14-0066154260dc"
7b74868b-c9dd-4dc9-b84b-0dd057f72367-0	2021-09-30T02:42:02.815Z	g1e1bL9NMrdFQfWI6MtGNWuo2PY2	"LIGHT__TRIGGER__79338004-156e-43d0-9d14-0066154260dc"
ac5204d8-fdfb-445e-b5cc-c43ad2fbe191-0	2021-09-30T02:42:02.815Z	g1e1bL9NMrdFQfWI6MtGNWuo2PY2	"LIGHT__TRIGGER__79338004-156e-43d0-9d14-0066154260dc"
90b42af4-ab02-449a-9204-ebfaf864c1d2-0	2021-09-30T02:42:02.815Z	g1e1bL9NMrdFQfWI6MtGNWuo2PY2	"LIGHT__TRIGGER__79338004-156e-43d0-9d14-0066154260dc"
e6e18569-3724-45f4-8b6c-a77d5809d0a3-0	2021-09-30T02:42:02.815Z	g1e1bL9NMrdFQfWI6MtGNWuo2PY2	"LIGHT__TRIGGER__79338004-156e-43d0-9d14-0066154260dc"
b100fc90-4555-40b1-9590-10d915d27cc6-0	2021-09-30T02:42:02.815Z	g1e1bL9NMrdFQfWI6MtGNWuo2PY2	"LIGHT__TRIGGER__79338004-156e-43d0-9d14-0066154260dc"
94a7c297-63b9-457e-83d4-4b953901794a-0	2021-09-30T02:42:02.815Z	g1e1bL9NMrdFQfWI6MtGNWuo2PY2	"LIGHT__TRIGGER__79338004-156e-43d0-9d14-0066154260dc"
9ae5a0d9-4c56-4063-9617-38ff682c4fd1-0	2021-09-30T02:42:02.815Z	g1e1bL9NMrdFQfWI6MtGNWuo2PY2	"LIGHT__TRIGGER__79338004-156e-43d0-9d14-0066154260dc"
3149902b-734c-4636-bf3c-92bd65d29388-0	2021-09-30T02:42:02.815Z	g1e1bL9NMrdFQfWI6MtGNWuo2PY2	"LIGHT__TRIGGER__79338004-156e-43d0-9d14-0066154260dc"
c2a11a9d-3ac5-4229-8065-125f759bbdbe-0	2021-09-30T02:42:02.815Z	g1e1bL9NMrdFQfWI6MtGNWuo2PY2	"LIGHT__TRIGGER__79338004-156e-43d0-9d14-0066154260dc"
8897ab16-e7d1-4395-ac8d-7ec192b5b0bc-0	2021-09-30T02:42:02.815Z	g1e1bL9NMrdFQfWI6MtGNWuo2PY2	"LIGHT__TRIGGER__79338004-156e-43d0-9d14-0066154260dc"
c68cba70-ddbe-471e-ac4f-94a3de9d9381-0	2021-09-30T02:42:02.815Z	g1e1bL9NMrdFQfWI6MtGNWuo2PY2	"LIGHT__TRIGGER__79338004-156e-43d0-9d14-0066154260dc"
1a0383c2-1792-42d9-a2d6-a56016896259-0	2021-09-30T02:42:02.815Z	g1e1bL9NMrdFQfWI6MtGNWuo2PY2	"LIGHT__TRIGGER__79338004-156e-43d0-9d14-0066154260dc"
a63e4769-0553-477e-9568-144ea83aa270-0	2021-09-30T02:42:02.815Z	g1e1bL9NMrdFQfWI6MtGNWuo2PY2	"LIGHT__TRIGGER__79338004-156e-43d0-9d14-0066154260dc"
2b2ce4d5-07c0-4c3e-aac5-6e1d766743e2-0	2021-09-30T02:42:02.815Z	g1e1bL9NMrdFQfWI6MtGNWuo2PY2	"LIGHT__TRIGGER__79338004-156e-43d0-9d14-0066154260dc"
ae65de47-2ead-4a95-aabb-179274288b52-0	2021-09-30T02:42:02.815Z	g1e1bL9NMrdFQfWI6MtGNWuo2PY2	"LIGHT__TRIGGER__79338004-156e-43d0-9d14-0066154260dc"
4b014735-b3bc-40cc-8138-736afd95f6e5-0	2021-09-30T02:42:02.815Z	g1e1bL9NMrdFQfWI6MtGNWuo2PY2	"LIGHT__TRIGGER__79338004-156e-43d0-9d14-0066154260dc"
dced52fd-79d5-4257-b7a2-b4ea62891130-0	2021-09-30T02:42:02.815Z	g1e1bL9NMrdFQfWI6MtGNWuo2PY2	"LIGHT__TRIGGER__79338004-156e-43d0-9d14-0066154260dc"
16da7040-1da6-49e2-9750-54196f947267-0	2021-09-30T02:42:02.815Z	g1e1bL9NMrdFQfWI6MtGNWuo2PY2	"LIGHT__TRIGGER__79338004-156e-43d0-9d14-0066154260dc"
639e81b9-0b3c-4fc5-a91c-0a4dae758f88-0	2021-09-30T02:42:02.815Z	g1e1bL9NMrdFQfWI6MtGNWuo2PY2	"LIGHT__TRIGGER__79338004-156e-43d0-9d14-0066154260dc"
96f57847-581a-4b51-9533-9e80dc626c7e-0	2021-09-30T02:42:02.815Z	g1e1bL9NMrdFQfWI6MtGNWuo2PY2	"LIGHT__TRIGGER__79338004-156e-43d0-9d14-0066154260dc"
52df9520-400a-4edb-a956-8f012f45399e-0	2021-09-30T02:42:02.815Z	g1e1bL9NMrdFQfWI6MtGNWuo2PY2	"LIGHT__TRIGGER__79338004-156e-43d0-9d14-0066154260dc"
f0d2de96-6d96-43c7-896c-12f011062ff9-0	2021-09-30T02:42:02.815Z	g1e1bL9NMrdFQfWI6MtGNWuo2PY2	"LIGHT__TRIGGER__79338004-156e-43d0-9d14-0066154260dc"
e94cd3a3-b096-476a-83e1-d90c26739a16-0	2021-09-30T02:42:02.815Z	g1e1bL9NMrdFQfWI6MtGNWuo2PY2	"LIGHT__TRIGGER__79338004-156e-43d0-9d14-0066154260dc"
d3962853-6eef-43e5-a093-7694ffc1662e-0	2021-09-30T02:42:02.815Z	g1e1bL9NMrdFQfWI6MtGNWuo2PY2	"LIGHT__TRIGGER__79338004-156e-43d0-9d14-0066154260dc"
277b7513-247e-49ff-949e-2c1c18b522b2-0	2021-09-30T02:42:02.815Z	g1e1bL9NMrdFQfWI6MtGNWuo2PY2	"LIGHT__TRIGGER__79338004-156e-43d0-9d14-0066154260dc"
0b78a6ed-e162-4104-a4df-080412d16461-0	2021-09-30T02:42:02.815Z	g1e1bL9NMrdFQfWI6MtGNWuo2PY2	"LIGHT__TRIGGER__79338004-156e-43d0-9d14-0066154260dc"
7f747bf6-81ce-4c8a-9120-c7844dad3d82-0	2021-09-30T02:42:02.815Z	g1e1bL9NMrdFQfWI6MtGNWuo2PY2	"LIGHT__TRIGGER__79338004-156e-43d0-9d14-0066154260dc"
188910cc-2813-40f7-aa8a-32a78d6a6060-0	2021-09-30T02:42:02.815Z	g1e1bL9NMrdFQfWI6MtGNWuo2PY2	"LIGHT__TRIGGER__79338004-156e-43d0-9d14-0066154260dc"
ca2d9d6e-10d1-4795-af9a-4296c4477dd0-0	2021-09-30T02:42:02.815Z	g1e1bL9NMrdFQfWI6MtGNWuo2PY2	"LIGHT__TRIGGER__79338004-156e-43d0-9d14-0066154260dc"
a0fd6e29-c7ee-43d6-b051-55e2de5e1b39-0	2021-09-30T02:42:02.815Z	g1e1bL9NMrdFQfWI6MtGNWuo2PY2	"LIGHT__TRIGGER__79338004-156e-43d0-9d14-0066154260dc"
9984ee80-cba8-4226-83fb-bdfc35a88eb6-0	2021-09-30T02:42:02.815Z	g1e1bL9NMrdFQfWI6MtGNWuo2PY2	"LIGHT__TRIGGER__79338004-156e-43d0-9d14-0066154260dc"
3562a516-0efb-473f-a4df-efc406914459-0	2021-09-30T02:42:02.815Z	g1e1bL9NMrdFQfWI6MtGNWuo2PY2	"LIGHT__TRIGGER__79338004-156e-43d0-9d14-0066154260dc"
d387cbf5-72e7-40c9-8869-44816c610db8-0	2021-09-30T02:42:02.815Z	g1e1bL9NMrdFQfWI6MtGNWuo2PY2	"LIGHT__TRIGGER__79338004-156e-43d0-9d14-0066154260dc"
db66f96b-1df8-417b-975d-bed60874e6e8-0	2021-09-30T02:42:02.815Z	g1e1bL9NMrdFQfWI6MtGNWuo2PY2	"LIGHT__TRIGGER__79338004-156e-43d0-9d14-0066154260dc"
509d40a3-4345-40f7-982b-fc55e7e45e88-0	2021-09-30T02:42:02.815Z	g1e1bL9NMrdFQfWI6MtGNWuo2PY2	"LIGHT__TRIGGER__79338004-156e-43d0-9d14-0066154260dc"
05123d28-5af0-49fb-ad67-9eb2a28babc0-0	2021-09-30T02:42:02.815Z	g1e1bL9NMrdFQfWI6MtGNWuo2PY2	"LIGHT__TRIGGER__79338004-156e-43d0-9d14-0066154260dc"
d5b27b8b-0eb8-4947-8aca-afe91562b7c3-0	2021-09-30T02:42:02.815Z	g1e1bL9NMrdFQfWI6MtGNWuo2PY2	"LIGHT__TRIGGER__79338004-156e-43d0-9d14-0066154260dc"
3a4ab8d8-cf9d-48ee-a359-70306897066a-0	2021-09-30T02:42:02.815Z	g1e1bL9NMrdFQfWI6MtGNWuo2PY2	"LIGHT__TRIGGER__79338004-156e-43d0-9d14-0066154260dc"
3e96f81e-1608-40db-bb10-77dca0dc0b24-0	2021-09-30T02:42:02.815Z	g1e1bL9NMrdFQfWI6MtGNWuo2PY2	"LIGHT__TRIGGER__79338004-156e-43d0-9d14-0066154260dc"
3de4dcc2-0b53-48a0-a8c4-45b179d57f5b-0	2021-09-30T02:42:02.815Z	g1e1bL9NMrdFQfWI6MtGNWuo2PY2	"LIGHT__TRIGGER__79338004-156e-43d0-9d14-0066154260dc"
67229d0c-66ea-4df8-9774-bab19256e007-0	2021-09-30T02:42:02.815Z	g1e1bL9NMrdFQfWI6MtGNWuo2PY2	"LIGHT__TRIGGER__79338004-156e-43d0-9d14-0066154260dc"
c37ee9f5-e1ba-47c8-aaba-bda4f6d0be1d-0	2021-09-30T02:42:02.815Z	g1e1bL9NMrdFQfWI6MtGNWuo2PY2	"LIGHT__TRIGGER__79338004-156e-43d0-9d14-0066154260dc"
0adea7ca-8c7f-4b78-86db-8c19d0c46439-0	2021-09-30T02:42:02.815Z	g1e1bL9NMrdFQfWI6MtGNWuo2PY2	"LIGHT__TRIGGER__79338004-156e-43d0-9d14-0066154260dc"
7262479b-1d05-43d1-9a3b-45f663c18681-0	2021-09-30T02:42:02.815Z	g1e1bL9NMrdFQfWI6MtGNWuo2PY2	"LIGHT__TRIGGER__79338004-156e-43d0-9d14-0066154260dc"
c43a1bd8-00eb-4644-ac07-2d805a913df1-0	2021-09-30T02:42:02.815Z	g1e1bL9NMrdFQfWI6MtGNWuo2PY2	"LIGHT__TRIGGER__79338004-156e-43d0-9d14-0066154260dc"
988893dd-e894-4f3c-a6a9-e52e3b43ad1c-0	2021-09-30T02:42:02.815Z	g1e1bL9NMrdFQfWI6MtGNWuo2PY2	"LIGHT__TRIGGER__79338004-156e-43d0-9d14-0066154260dc"
26255b25-3e0a-4176-8e9a-2ee43d4f5a67-0	2021-09-30T02:42:02.815Z	g1e1bL9NMrdFQfWI6MtGNWuo2PY2	"LIGHT__TRIGGER__79338004-156e-43d0-9d14-0066154260dc"
0926b5ce-2828-4082-a119-db1f8ae00986-0	2021-09-30T02:42:02.815Z	g1e1bL9NMrdFQfWI6MtGNWuo2PY2	"LIGHT__TRIGGER__79338004-156e-43d0-9d14-0066154260dc"
26d32897-49d4-4f4d-8bb5-06e15c66bdc7-0	2021-09-30T02:42:02.815Z	g1e1bL9NMrdFQfWI6MtGNWuo2PY2	"LIGHT__TRIGGER__79338004-156e-43d0-9d14-0066154260dc"
a0cbe9b8-e8eb-45cf-bc1c-e1f5bebe63e1-0	2021-09-30T02:42:02.815Z	g1e1bL9NMrdFQfWI6MtGNWuo2PY2	"LIGHT__TRIGGER__79338004-156e-43d0-9d14-0066154260dc"
2f99a759-785b-4fc6-a89f-b8571f06bf8f-0	2021-09-30T02:42:02.815Z	g1e1bL9NMrdFQfWI6MtGNWuo2PY2	"LIGHT__TRIGGER__79338004-156e-43d0-9d14-0066154260dc"
801d9a57-b647-4888-8604-24d8c5d9a64f-0	2021-09-30T02:42:02.815Z	g1e1bL9NMrdFQfWI6MtGNWuo2PY2	"LIGHT__TRIGGER__79338004-156e-43d0-9d14-0066154260dc"
95dc6793-1f40-4943-85c4-d3f4072b6d4b-0	2021-09-30T02:42:02.815Z	g1e1bL9NMrdFQfWI6MtGNWuo2PY2	"LIGHT__TRIGGER__79338004-156e-43d0-9d14-0066154260dc"
c6e0f8f1-254e-43b2-9258-27b68a7021ad-0	2021-09-30T02:42:02.815Z	g1e1bL9NMrdFQfWI6MtGNWuo2PY2	"LIGHT__TRIGGER__79338004-156e-43d0-9d14-0066154260dc"
b49864cd-0ab7-4456-a896-e23a56bce507-0	2021-10-02T11:38:54.081Z	u8n7m63R44R76cjKz507Zz4lKKq1	"LIGHT__TRIGGER__b467dd5c-8ffc-4e2b-be8b-ca424a8263ce"
d0cf3a2c-7a78-4ed6-9770-f2575353486c-0	2021-10-18T18:45:13.729Z	9p11Xc5Q2rSvc2wFBbecAxCRwWA3	"LIGHT__TRIGGER__cebb3843-bb7f-44a5-970b-479e9eab3a00"
d38ec630-f27d-4855-af9c-be13584ffca3-0	2021-10-19T12:29:39.611Z	9p11Xc5Q2rSvc2wFBbecAxCRwWA3	"LIGHT__TRIGGER__cebb3843-bb7f-44a5-970b-479e9eab3a00"
d90f01a2-aea4-44e7-bde3-34591a87029d-0	2021-10-12T14:55:31.710Z	zZQl9ZqXgzNXVDmeEQSwgduVvvC3	"LIGHT__TRIGGER__f039755d-8e7f-4728-a926-51912b06763b"
aade0385-c150-4ec8-8fbb-78c75d810704-0	2021-10-12T14:56:31.292Z	zZQl9ZqXgzNXVDmeEQSwgduVvvC3	"LIGHT__TRIGGER__f039755d-8e7f-4728-a926-51912b06763b"
43078f23-04a5-4ea7-8112-8e9eb2640ad0-0	2021-10-11T03:06:48.721Z	mpXv1f9BxHV4CcF0weNRkx07j9h2	"LIGHT__TRIGGER__f533c7ed-258b-4202-b196-31e5e594687a"
ce424bd5-fce4-409f-9d78-225f44d0ecf8-0	2021-10-11T03:10:08.926Z	mpXv1f9BxHV4CcF0weNRkx07j9h2	"LIGHT__TRIGGER__f533c7ed-258b-4202-b196-31e5e594687a"
f34fb8ef-59a7-4c01-abf5-a3831397b358-0	2021-09-22T09:56:25.407Z	DICdqC3zUXTs8PMtnh9A3ONbQBE2	"LIQUER __TRIGGER__8aaa73a6-e9a5-45a3-8711-5b40ae902f12"
306afe33-5806-4824-87b1-2c04fecb38d8-0	2021-10-10T17:07:04.055Z	DICdqC3zUXTs8PMtnh9A3ONbQBE2	"LIQUER __TRIGGER__8aaa73a6-e9a5-45a3-8711-5b40ae902f12"
bb77a647-e660-480a-b0e5-9e423d77582a-0	2021-10-10T17:07:18.647Z	DICdqC3zUXTs8PMtnh9A3ONbQBE2	"LIQUER __TRIGGER__8aaa73a6-e9a5-45a3-8711-5b40ae902f12"
fe023093-ffaf-4c2b-b55b-55611bd23f93-0	2021-10-10T17:07:14.187Z	DICdqC3zUXTs8PMtnh9A3ONbQBE2	"LIQUER __TRIGGER__8aaa73a6-e9a5-45a3-8711-5b40ae902f12"
ce995f82-b99e-4466-8bc4-f19e808f07d7-0	2021-09-26T19:22:46.492Z	DICdqC3zUXTs8PMtnh9A3ONbQBE2	"LIQUER __TRIGGER__8aaa73a6-e9a5-45a3-8711-5b40ae902f12"
106dd2db-b251-4a00-b61d-6bd7c012006f-0	2021-10-01T17:06:55.740Z	DICdqC3zUXTs8PMtnh9A3ONbQBE2	"LIQUER __TRIGGER__8aaa73a6-e9a5-45a3-8711-5b40ae902f12"
01c582a8-be69-4120-8892-fbd148dcdccc-0	2021-10-01T17:07:09.999Z	DICdqC3zUXTs8PMtnh9A3ONbQBE2	"LIQUER __TRIGGER__8aaa73a6-e9a5-45a3-8711-5b40ae902f12"
dd0a97b6-3117-4449-b2ff-fe4e89bad655-0	2021-09-30T12:09:23.019Z	wAenWOPWBHdm1PczZCicC9gaARO2	"LIQUOR__TRIGGER__26be04c3-3c9e-4d8c-bea0-338cfe3c8bdb"
a54163a6-970b-4321-bbb9-e46675c41460-0	2021-10-08T11:55:59.223Z	Av4ZPn9lhfWb63mu6IG47NDQm232	"LIQUOR__TRIGGER__e27c73f7-b5e8-4f3f-b695-c821a7461ddc"
eaba2d93-93f4-44dc-ba1f-934c4f1d19ba-0	2021-10-08T11:55:59.223Z	Av4ZPn9lhfWb63mu6IG47NDQm232	"LIQUOR__TRIGGER__e27c73f7-b5e8-4f3f-b695-c821a7461ddc"
f4f18700-07f5-43de-92ee-1d443b3db99e-0	2021-10-08T11:55:59.223Z	Av4ZPn9lhfWb63mu6IG47NDQm232	"LIQUOR__TRIGGER__e27c73f7-b5e8-4f3f-b695-c821a7461ddc"
a58c81b9-167f-40f4-b519-cb82da3e90e8-0	2021-10-08T11:55:59.223Z	Av4ZPn9lhfWb63mu6IG47NDQm232	"LIQUOR__TRIGGER__e27c73f7-b5e8-4f3f-b695-c821a7461ddc"
10f78087-cfb4-4b3d-ac32-72e8297a7765-0	2021-10-08T11:55:59.223Z	Av4ZPn9lhfWb63mu6IG47NDQm232	"LIQUOR__TRIGGER__e27c73f7-b5e8-4f3f-b695-c821a7461ddc"
f2eedb7f-1868-4aa4-a994-4e3698595d9c-0	2021-10-08T11:55:59.223Z	Av4ZPn9lhfWb63mu6IG47NDQm232	"LIQUOR__TRIGGER__e27c73f7-b5e8-4f3f-b695-c821a7461ddc"
f721ba13-4397-4034-afee-67f20df3951c-0	2021-09-28T09:19:28.543Z	Z3cZyPc1pDMVxDPYT9BfSXCMfWf1	"LITTLE SLEEP__TRIGGER__1e5b56d3-cadc-4753-b0c9-6724bf16f86e"
c264509b-1d47-49f2-8047-7f4de5eb498e-0	2021-09-19T02:27:24.935Z	PEtlqwVASBYgPnKcbzRIcentVgj2	"LONG DRIVE__TRIGGER__7fb1dee1-8b2c-43d0-991d-190663551ed5"
1c367859-aa9a-49c9-a2c9-fbbdbbc319e0-0	2021-10-01T19:15:12.514Z	PEtlqwVASBYgPnKcbzRIcentVgj2	"LONG DRIVE__TRIGGER__7fb1dee1-8b2c-43d0-991d-190663551ed5"
e74a41ca-c34c-4424-bfc1-2b907bfcb654-0	2021-10-06T03:36:20.973Z	F6MHukAQWYUxYn4kvqgfpbP93SG3	"LONGEST WORK DAY OF THE WEEK__TRIGGER__dc37edab-f4b1-4e94-8112-a9309f2a8174"
b6174103-30c6-418f-bc6f-19312ebcfed0-0	2021-10-12T19:28:38.750Z	F6MHukAQWYUxYn4kvqgfpbP93SG3	"LONGEST WORK DAY OF THE WEEK__TRIGGER__dc37edab-f4b1-4e94-8112-a9309f2a8174"
1e7a0251-af79-4478-8430-0d76d264a36d-0	2021-10-11T10:22:17.288Z	F6MHukAQWYUxYn4kvqgfpbP93SG3	"LOUD ENVIRONMENT EXPOSURE __TRIGGER__30980709-bd14-4ea1-8e70-514838fe9651"
d1ee836e-756e-40f6-99a9-8c42f680c456-0	2021-10-11T10:23:20.539Z	F6MHukAQWYUxYn4kvqgfpbP93SG3	"LOUD ENVIRONMENT EXPOSURE __TRIGGER__30980709-bd14-4ea1-8e70-514838fe9651"
1fa59c4b-86bd-41d2-9245-c6e871f6d891-0	2021-10-03T13:06:03.168Z	3c15CI13JgPdISIeYMRpIgJdPg42	"LOUD MUSIC __TRIGGER__0f43703d-e037-4fe2-8b87-883a1056c449"
d812c1ee-14a4-421d-8652-abc6d48e0daf-0	2021-09-30T12:09:23.019Z	wAenWOPWBHdm1PczZCicC9gaARO2	"LOUD NOISE__TRIGGER__3d7bd133-43d6-4401-a87e-382bd56b5a09"
8f330e15-6cfc-4862-82a6-adb9a4d9501b-0	2021-09-30T12:09:23.019Z	wAenWOPWBHdm1PczZCicC9gaARO2	"LOUD NOISE__TRIGGER__3d7bd133-43d6-4401-a87e-382bd56b5a09"
5bcbb864-2aeb-44cb-ade0-462ce12a2c4f-0	2021-09-30T12:09:23.019Z	wAenWOPWBHdm1PczZCicC9gaARO2	"LOUD NOISE__TRIGGER__3d7bd133-43d6-4401-a87e-382bd56b5a09"
f5b52eb2-9f4b-4cd4-8df4-e09c9c8bf78d-0	2021-10-15T16:27:23.718Z	5P9UeyZaD6SKzZZyJgNpf38LmGo2	"LOUD NOISE__TRIGGER__4e151e15-34b0-4f41-985d-c8e97f8ee635"
cb16406d-ab41-4a90-9bd0-fb589a669764-0	2021-10-18T04:29:17.298Z	5P9UeyZaD6SKzZZyJgNpf38LmGo2	"LOUD NOISE__TRIGGER__4e151e15-34b0-4f41-985d-c8e97f8ee635"
fad96642-353c-417b-95d7-4bb4e1e14df9-0	2021-10-09T06:35:40.889Z	5P9UeyZaD6SKzZZyJgNpf38LmGo2	"LOUD NOISE__TRIGGER__4e151e15-34b0-4f41-985d-c8e97f8ee635"
e0d56f1e-b544-458a-88d1-459a351d70d6-0	2021-09-29T14:55:28.142Z	5P9UeyZaD6SKzZZyJgNpf38LmGo2	"LOUD NOISE__TRIGGER__4e151e15-34b0-4f41-985d-c8e97f8ee635"
0a5a2fe9-6412-4169-b909-3595b1e37c62-0	2021-09-30T18:20:53.250Z	5P9UeyZaD6SKzZZyJgNpf38LmGo2	"LOUD NOISE__TRIGGER__4e151e15-34b0-4f41-985d-c8e97f8ee635"
8d19e7ff-d63e-4b17-97c2-85209f083d35-0	2021-09-30T02:42:02.815Z	g1e1bL9NMrdFQfWI6MtGNWuo2PY2	"LOUD NOISE__TRIGGER__5b815868-3c6b-4433-88d6-63f1f917c0f1"
78e9b941-5750-4db3-a326-2b1aca7ad13f-0	2021-09-30T02:42:02.815Z	g1e1bL9NMrdFQfWI6MtGNWuo2PY2	"LOUD NOISE__TRIGGER__5b815868-3c6b-4433-88d6-63f1f917c0f1"
513c8f71-8268-4be3-9fc6-de0546b077dd-0	2021-09-30T02:42:02.815Z	g1e1bL9NMrdFQfWI6MtGNWuo2PY2	"LOUD NOISE__TRIGGER__5b815868-3c6b-4433-88d6-63f1f917c0f1"
e49e0666-6107-4ddc-ba56-1d3a0141da3f-0	2021-09-30T02:42:02.815Z	g1e1bL9NMrdFQfWI6MtGNWuo2PY2	"LOUD NOISE__TRIGGER__5b815868-3c6b-4433-88d6-63f1f917c0f1"
b44f6321-d327-4759-a960-9d1dd3ef9a64-0	2021-09-30T02:42:02.815Z	g1e1bL9NMrdFQfWI6MtGNWuo2PY2	"LOUD NOISE__TRIGGER__5b815868-3c6b-4433-88d6-63f1f917c0f1"
850b6ff3-e37e-4e17-ae82-0a9322518510-0	2021-09-30T02:42:02.815Z	g1e1bL9NMrdFQfWI6MtGNWuo2PY2	"LOUD NOISE__TRIGGER__5b815868-3c6b-4433-88d6-63f1f917c0f1"
13467ec9-517d-4a3c-9849-fe6e27eeb6b3-0	2021-09-30T02:42:02.815Z	g1e1bL9NMrdFQfWI6MtGNWuo2PY2	"LOUD NOISE__TRIGGER__5b815868-3c6b-4433-88d6-63f1f917c0f1"
17544b15-e00e-4fec-811c-ca28735ed4b4-0	2021-09-30T02:42:02.815Z	g1e1bL9NMrdFQfWI6MtGNWuo2PY2	"LOUD NOISE__TRIGGER__5b815868-3c6b-4433-88d6-63f1f917c0f1"
72164a48-039e-420c-9524-c2399fd6dc75-0	2021-09-30T02:42:02.815Z	g1e1bL9NMrdFQfWI6MtGNWuo2PY2	"LOUD NOISE__TRIGGER__5b815868-3c6b-4433-88d6-63f1f917c0f1"
2460b6e5-c7e7-4f16-8492-721ea113973a-0	2021-09-30T02:42:02.815Z	g1e1bL9NMrdFQfWI6MtGNWuo2PY2	"LOUD NOISE__TRIGGER__5b815868-3c6b-4433-88d6-63f1f917c0f1"
76ef1820-9eda-4ce5-9fa2-7d67d8eb22b3-0	2021-09-30T02:42:02.815Z	g1e1bL9NMrdFQfWI6MtGNWuo2PY2	"LOUD NOISE__TRIGGER__5b815868-3c6b-4433-88d6-63f1f917c0f1"
01b73474-749c-4c19-95f2-479a370cdf04-0	2021-09-30T02:42:02.815Z	g1e1bL9NMrdFQfWI6MtGNWuo2PY2	"LOUD NOISE__TRIGGER__5b815868-3c6b-4433-88d6-63f1f917c0f1"
c5749389-fea2-421d-84f8-acbdb384f44d-0	2021-09-30T02:42:02.815Z	g1e1bL9NMrdFQfWI6MtGNWuo2PY2	"LOUD NOISE__TRIGGER__5b815868-3c6b-4433-88d6-63f1f917c0f1"
184be2ab-41e6-4603-b057-fabf3dd81318-0	2021-09-30T02:42:02.815Z	g1e1bL9NMrdFQfWI6MtGNWuo2PY2	"LOUD NOISE__TRIGGER__5b815868-3c6b-4433-88d6-63f1f917c0f1"
7a89521b-2799-4cac-a062-b14480ca2f35-0	2021-09-30T02:42:02.815Z	g1e1bL9NMrdFQfWI6MtGNWuo2PY2	"LOUD NOISE__TRIGGER__5b815868-3c6b-4433-88d6-63f1f917c0f1"
79b25c5f-9c30-48ba-9bd1-1590a74f65c4-0	2021-09-30T02:42:02.815Z	g1e1bL9NMrdFQfWI6MtGNWuo2PY2	"LOUD NOISE__TRIGGER__5b815868-3c6b-4433-88d6-63f1f917c0f1"
1fc6fafb-2b96-433c-b440-851ab5a27d65-0	2021-09-30T02:42:02.815Z	g1e1bL9NMrdFQfWI6MtGNWuo2PY2	"LOUD NOISE__TRIGGER__5b815868-3c6b-4433-88d6-63f1f917c0f1"
b3ad2e10-de75-4c69-9026-749607517e9e-0	2021-09-30T02:42:02.815Z	g1e1bL9NMrdFQfWI6MtGNWuo2PY2	"LOUD NOISE__TRIGGER__5b815868-3c6b-4433-88d6-63f1f917c0f1"
4638ef78-ed1c-4088-95d5-d6d204f6492d-0	2021-09-30T02:42:02.815Z	g1e1bL9NMrdFQfWI6MtGNWuo2PY2	"LOUD NOISE__TRIGGER__5b815868-3c6b-4433-88d6-63f1f917c0f1"
f352b770-8553-4132-a42a-cb3b2b196fa9-0	2021-09-30T02:42:02.815Z	g1e1bL9NMrdFQfWI6MtGNWuo2PY2	"LOUD NOISE__TRIGGER__5b815868-3c6b-4433-88d6-63f1f917c0f1"
172091e7-2df8-463a-a769-0082e9458c75-0	2021-09-30T02:42:02.815Z	g1e1bL9NMrdFQfWI6MtGNWuo2PY2	"LOUD NOISE__TRIGGER__5b815868-3c6b-4433-88d6-63f1f917c0f1"
bd0fcce4-7ed8-4f24-825f-cce089d0fa1d-0	2021-09-30T02:42:02.815Z	g1e1bL9NMrdFQfWI6MtGNWuo2PY2	"LOUD NOISE__TRIGGER__5b815868-3c6b-4433-88d6-63f1f917c0f1"
02eddff7-8729-4df9-9612-3ea5082f28d2-0	2021-09-30T02:42:02.815Z	g1e1bL9NMrdFQfWI6MtGNWuo2PY2	"LOUD NOISE__TRIGGER__5b815868-3c6b-4433-88d6-63f1f917c0f1"
5441aa86-c2d0-4df9-8c04-b8ce65b14c0f-0	2021-09-30T02:42:02.815Z	g1e1bL9NMrdFQfWI6MtGNWuo2PY2	"LOUD NOISE__TRIGGER__5b815868-3c6b-4433-88d6-63f1f917c0f1"
9e45ca7c-7d35-45ca-9caa-2da8fa954402-0	2021-09-30T02:42:02.815Z	g1e1bL9NMrdFQfWI6MtGNWuo2PY2	"LOUD NOISE__TRIGGER__5b815868-3c6b-4433-88d6-63f1f917c0f1"
548a9347-86d7-400c-a08f-e2503be4f13b-0	2021-09-30T02:42:02.815Z	g1e1bL9NMrdFQfWI6MtGNWuo2PY2	"LOUD NOISE__TRIGGER__5b815868-3c6b-4433-88d6-63f1f917c0f1"
2858d5d1-6e5d-4004-b315-4bf74eafd30a-0	2021-09-30T02:42:02.815Z	g1e1bL9NMrdFQfWI6MtGNWuo2PY2	"LOUD NOISE__TRIGGER__5b815868-3c6b-4433-88d6-63f1f917c0f1"
2ac427fa-985b-46ec-af74-100b9209f3ea-0	2021-09-30T02:42:02.815Z	g1e1bL9NMrdFQfWI6MtGNWuo2PY2	"LOUD NOISE__TRIGGER__5b815868-3c6b-4433-88d6-63f1f917c0f1"
a9762c83-d561-4478-ad83-92a0900f5768-0	2021-09-30T02:42:02.815Z	g1e1bL9NMrdFQfWI6MtGNWuo2PY2	"LOUD NOISE__TRIGGER__5b815868-3c6b-4433-88d6-63f1f917c0f1"
1b6d352b-950a-41f4-b2ff-f432363d7b02-0	2021-09-30T02:42:02.815Z	g1e1bL9NMrdFQfWI6MtGNWuo2PY2	"LOUD NOISE__TRIGGER__5b815868-3c6b-4433-88d6-63f1f917c0f1"
0e4f0ed7-6b66-4fdc-89a1-f06a670a9243-0	2021-09-30T02:42:02.815Z	g1e1bL9NMrdFQfWI6MtGNWuo2PY2	"LOUD NOISE__TRIGGER__5b815868-3c6b-4433-88d6-63f1f917c0f1"
c9020317-ddac-4541-a5dd-c679f5c9477c-0	2021-09-30T02:42:02.815Z	g1e1bL9NMrdFQfWI6MtGNWuo2PY2	"LOUD NOISE__TRIGGER__5b815868-3c6b-4433-88d6-63f1f917c0f1"
675b1602-b0c7-427c-ae12-8054ca5f4130-0	2021-09-30T02:42:02.815Z	g1e1bL9NMrdFQfWI6MtGNWuo2PY2	"LOUD NOISE__TRIGGER__5b815868-3c6b-4433-88d6-63f1f917c0f1"
bd58ebd9-2fc3-4ea6-b13d-131483ac0fcf-0	2021-09-30T02:42:02.815Z	g1e1bL9NMrdFQfWI6MtGNWuo2PY2	"LOUD NOISE__TRIGGER__5b815868-3c6b-4433-88d6-63f1f917c0f1"
626967e0-f05f-452b-9b99-b2b2dc01296a-0	2021-09-30T02:42:02.815Z	g1e1bL9NMrdFQfWI6MtGNWuo2PY2	"LOUD NOISE__TRIGGER__5b815868-3c6b-4433-88d6-63f1f917c0f1"
6a360c09-38b2-4fea-9c6a-1165e6c3fdc9-0	2021-09-30T02:42:02.815Z	g1e1bL9NMrdFQfWI6MtGNWuo2PY2	"LOUD NOISE__TRIGGER__5b815868-3c6b-4433-88d6-63f1f917c0f1"
c24fe192-82d8-41d6-bd1a-308947851372-0	2021-09-30T02:42:02.815Z	g1e1bL9NMrdFQfWI6MtGNWuo2PY2	"LOUD NOISE__TRIGGER__5b815868-3c6b-4433-88d6-63f1f917c0f1"
51980876-1b85-4e4b-9ce9-e30fbece79f0-0	2021-09-30T02:42:02.815Z	g1e1bL9NMrdFQfWI6MtGNWuo2PY2	"LOUD NOISE__TRIGGER__5b815868-3c6b-4433-88d6-63f1f917c0f1"
9c832d8e-4dc7-4de1-9a89-cfa5a09239ae-0	2021-09-30T02:42:02.815Z	g1e1bL9NMrdFQfWI6MtGNWuo2PY2	"LOUD NOISE__TRIGGER__5b815868-3c6b-4433-88d6-63f1f917c0f1"
69e4bfd0-a2c1-497d-a454-a712d6e04d74-0	2021-09-30T02:42:02.815Z	g1e1bL9NMrdFQfWI6MtGNWuo2PY2	"LOUD NOISE__TRIGGER__5b815868-3c6b-4433-88d6-63f1f917c0f1"
7689ddd8-8983-4d00-9e11-8628e52ec326-0	2021-09-30T02:42:02.815Z	g1e1bL9NMrdFQfWI6MtGNWuo2PY2	"LOUD NOISE__TRIGGER__5b815868-3c6b-4433-88d6-63f1f917c0f1"
f712296a-9bbd-408e-ac37-d16102ea3a2d-0	2021-09-30T02:42:02.815Z	g1e1bL9NMrdFQfWI6MtGNWuo2PY2	"LOUD NOISE__TRIGGER__5b815868-3c6b-4433-88d6-63f1f917c0f1"
d69d294d-8131-4cbe-8e8f-d21a3eff71eb-0	2021-09-30T02:42:02.815Z	g1e1bL9NMrdFQfWI6MtGNWuo2PY2	"LOUD NOISE__TRIGGER__5b815868-3c6b-4433-88d6-63f1f917c0f1"
4a078c54-b787-447f-a6a5-f16cd1db9afa-0	2021-09-30T02:42:02.815Z	g1e1bL9NMrdFQfWI6MtGNWuo2PY2	"LOUD NOISE__TRIGGER__5b815868-3c6b-4433-88d6-63f1f917c0f1"
68836d33-40db-4e2a-ba16-f1086845ae19-0	2021-09-30T02:42:02.815Z	g1e1bL9NMrdFQfWI6MtGNWuo2PY2	"LOUD NOISE__TRIGGER__5b815868-3c6b-4433-88d6-63f1f917c0f1"
59f17e57-0c30-40a8-b1d1-3e8aa69dec84-0	2021-09-30T02:42:02.815Z	g1e1bL9NMrdFQfWI6MtGNWuo2PY2	"LOUD NOISE__TRIGGER__5b815868-3c6b-4433-88d6-63f1f917c0f1"
085aa823-3cbe-4491-b3f7-181cfaf2ae46-0	2021-09-30T02:42:02.815Z	g1e1bL9NMrdFQfWI6MtGNWuo2PY2	"LOUD NOISE__TRIGGER__5b815868-3c6b-4433-88d6-63f1f917c0f1"
410f3fab-9ee0-4449-a442-f7bb115a76b9-0	2021-09-30T02:42:02.815Z	g1e1bL9NMrdFQfWI6MtGNWuo2PY2	"LOUD NOISE__TRIGGER__5b815868-3c6b-4433-88d6-63f1f917c0f1"
64f0340b-78db-4989-b26a-a205554f2716-0	2021-09-30T02:42:02.815Z	g1e1bL9NMrdFQfWI6MtGNWuo2PY2	"LOUD NOISE__TRIGGER__5b815868-3c6b-4433-88d6-63f1f917c0f1"
c1e4651b-1160-41c8-8f55-3aaaf4b7b345-0	2021-09-30T02:42:02.815Z	g1e1bL9NMrdFQfWI6MtGNWuo2PY2	"LOUD NOISE__TRIGGER__5b815868-3c6b-4433-88d6-63f1f917c0f1"
878433ec-1ccd-4ac5-810e-2211a6e0428a-0	2021-09-30T02:42:02.815Z	g1e1bL9NMrdFQfWI6MtGNWuo2PY2	"LOUD NOISE__TRIGGER__5b815868-3c6b-4433-88d6-63f1f917c0f1"
ddf1d52a-ad1b-44f7-a2bd-4243aa46dc95-0	2021-09-30T02:42:02.815Z	g1e1bL9NMrdFQfWI6MtGNWuo2PY2	"LOUD NOISE__TRIGGER__5b815868-3c6b-4433-88d6-63f1f917c0f1"
159810fb-a790-437f-a681-db150053b625-0	2021-10-07T01:10:55.097Z	m8qt5Tgv3EWcmtSgRG9fVXv3KUe2	"LOUD NOISE__TRIGGER__77d480a5-2204-4c33-961b-8c9af5884b0c"
d2c251d1-666f-4b63-8095-e3eb8c6bb313-0	2021-09-29T23:35:13.047Z	m8qt5Tgv3EWcmtSgRG9fVXv3KUe2	"LOUD NOISE__TRIGGER__77d480a5-2204-4c33-961b-8c9af5884b0c"
b7cc7610-53e8-4ed3-ae23-8c34dcf17f70-0	2021-10-04T17:13:24.613Z	cJEPVhJLr6V8h5istSydUAhh5I03	"LOUD NOISE__TRIGGER__847e0198-769e-45fc-8be7-02d8cdb0f6a4"
cdb73aa7-c3cc-4f97-8bd2-b588264ee181-0	2021-09-25T17:22:01.906Z	cJEPVhJLr6V8h5istSydUAhh5I03	"LOUD NOISE__TRIGGER__847e0198-769e-45fc-8be7-02d8cdb0f6a4"
6efc7bcb-639e-4995-bb4a-e37877c259bb-0	2021-10-03T03:35:50.343Z	GFBQ6WkhABhsn8V3hGgXmfniBWL2	"LOUD NOISE__TRIGGER__8e1bc0d8-d5b8-49d6-8f2b-eea8e3ba49a1"
a3d493d1-d04c-4f34-84de-023f39e9a3d5-0	2021-10-05T21:12:12.536Z	GFBQ6WkhABhsn8V3hGgXmfniBWL2	"LOUD NOISE__TRIGGER__8e1bc0d8-d5b8-49d6-8f2b-eea8e3ba49a1"
ca7cb38d-3de2-4bbe-954b-967ef50b91dc-0	2021-10-13T00:28:18.947Z	GFBQ6WkhABhsn8V3hGgXmfniBWL2	"LOUD NOISE__TRIGGER__8e1bc0d8-d5b8-49d6-8f2b-eea8e3ba49a1"
abc296d0-60cf-47c4-91cd-820d94ee17e5-0	2021-09-25T17:22:14.854Z	GFBQ6WkhABhsn8V3hGgXmfniBWL2	"LOUD NOISE__TRIGGER__8e1bc0d8-d5b8-49d6-8f2b-eea8e3ba49a1"
a28d8c20-ce6c-40f3-9106-975d8b16a331-0	2021-10-07T06:18:36.981Z	TOPoiI136mRJodjcY3KsFOgtZk52	"LOUD NOISE__TRIGGER__bc512049-008c-4238-ae21-ec00c79bc4b0"
75f17e56-8083-4a2e-a8ea-4e8e542902a6-0	2021-10-17T12:21:11.936Z	N4J40hJ8YVgdFwPEGRtIYVnBCvq1	"LOW PRESSURE __TRIGGER__046be513-9e45-4cc1-8475-f9fcba6da732"
cc72e464-e27a-48cb-9d61-85fdc86b6520-0	2021-10-07T01:10:54.140Z	m8qt5Tgv3EWcmtSgRG9fVXv3KUe2	"MARCHING REHEARSAL__TRIGGER__4ee94d71-7fe8-4867-a551-be5475e5513c"
89c1e227-228a-4651-a7c2-8d9f5df25c81-0	2021-10-19T10:29:50.931Z	RJRhw5ujohUnkNOItzSeP5MuqLW2	"MASKS__TRIGGER__f3e5d029-f0db-4991-80ae-f145c9828b38"
3bfd2a95-a3d6-4fe8-a8f1-40f64712f9b3-0	2021-10-08T11:55:59.223Z	Av4ZPn9lhfWb63mu6IG47NDQm232	"MASSAGE__TRIGGER__99c8daae-2e10-4b2c-8c08-569db6aee84a"
5e72df69-d4d5-4667-b02f-a1605c2ed6ec-0	2021-09-22T09:55:42.839Z	DICdqC3zUXTs8PMtnh9A3ONbQBE2	"MIGRANE__TRIGGER__855d007f-6d81-4430-88b9-e6f7469c6d59"
d5a4fdf9-3b5d-412c-bf37-38fbeac52bbd-0	2021-09-22T07:22:00.390Z	DICdqC3zUXTs8PMtnh9A3ONbQBE2	"MIGRANE__TRIGGER__855d007f-6d81-4430-88b9-e6f7469c6d59"
8b35c3c2-5ab8-4baf-9bcb-224141de7572-0	2021-09-23T20:17:56.475Z	DICdqC3zUXTs8PMtnh9A3ONbQBE2	"MIGRANE__TRIGGER__855d007f-6d81-4430-88b9-e6f7469c6d59"
23d3558e-1005-43e6-94af-de42d7c52714-0	2021-09-23T20:18:07.758Z	DICdqC3zUXTs8PMtnh9A3ONbQBE2	"MIGRANE__TRIGGER__855d007f-6d81-4430-88b9-e6f7469c6d59"
6ef99eb9-2335-4bd6-a470-39080daca37f-0	2021-09-23T20:18:28.936Z	DICdqC3zUXTs8PMtnh9A3ONbQBE2	"MIGRANE__TRIGGER__855d007f-6d81-4430-88b9-e6f7469c6d59"
61aec55b-153f-4d6d-9a64-3d80bf944a36-0	2021-09-26T19:23:33.624Z	DICdqC3zUXTs8PMtnh9A3ONbQBE2	"MIGRANE__TRIGGER__855d007f-6d81-4430-88b9-e6f7469c6d59"
530f2aec-40e8-41c9-abe6-6ce54f4fef72-0	2021-09-26T19:25:11.315Z	DICdqC3zUXTs8PMtnh9A3ONbQBE2	"MIGRANE__TRIGGER__855d007f-6d81-4430-88b9-e6f7469c6d59"
74f6b204-0942-405e-bf33-d72f5857f7e8-0	2021-09-29T12:45:53.760Z	DICdqC3zUXTs8PMtnh9A3ONbQBE2	"MIGRANE__TRIGGER__855d007f-6d81-4430-88b9-e6f7469c6d59"
70d9174d-35a4-42ee-bdab-961bad461172-0	2021-09-29T12:46:10.497Z	DICdqC3zUXTs8PMtnh9A3ONbQBE2	"MIGRANE__TRIGGER__855d007f-6d81-4430-88b9-e6f7469c6d59"
aaf8f439-dd65-4092-811c-e6fb51e3af2a-0	2021-09-29T12:47:39.081Z	DICdqC3zUXTs8PMtnh9A3ONbQBE2	"MIGRANE__TRIGGER__855d007f-6d81-4430-88b9-e6f7469c6d59"
6b79cabf-4c85-4ecf-8430-23b208b78e57-0	2021-09-30T02:42:02.815Z	g1e1bL9NMrdFQfWI6MtGNWuo2PY2	"MILD HEADACHE__TRIGGER__ac3800b8-cf38-46fe-85bc-539a7c4de679"
0e0d013a-e388-4406-805c-a8a469f95bba-0	2021-09-30T02:42:02.815Z	g1e1bL9NMrdFQfWI6MtGNWuo2PY2	"MILD HEADACHE__TRIGGER__ac3800b8-cf38-46fe-85bc-539a7c4de679"
d060f4af-830b-47c8-b534-10b4959816ec-0	2021-10-07T08:56:36.129Z	CloMikS3y1OuZpA3s3za7Xq9pOt1	"MILK PRODUCTS__TRIGGER__fca1e632-7dda-45a5-8619-36d44aff9686"
728f5c55-6c28-4c70-b0f3-78178a94f322-0	2021-10-11T06:40:55.543Z	CloMikS3y1OuZpA3s3za7Xq9pOt1	"MILK PRODUCTS__TRIGGER__fca1e632-7dda-45a5-8619-36d44aff9686"
ccb3bdc2-c314-4de8-8f71-db81c392e91c-0	2021-10-14T13:03:33.535Z	HSn7C2E66hQg3yglvE7abQ9NXI12	"MILK__TRIGGER__31c58dd8-2bf1-482a-a27a-6861cae07996"
f8d40a1b-ef00-465d-a9f3-ae598184e59e-0	2021-10-15T11:27:48.964Z	6sIMAHh0AITEzjxDIvBoZAjrJjY2	"MILK__TRIGGER__ad4303c0-45c0-4243-8be2-a6165587010a"
763d1d17-6e2f-49cc-ba0a-a5a7669b5320-0	2021-09-30T12:09:23.019Z	wAenWOPWBHdm1PczZCicC9gaARO2	"MILK__TRIGGER__b3924fb6-788e-49ed-bcd1-2128bb0aaee5"
daa48cd0-7d0d-425c-a1f6-9140b765d8d8-0	2021-09-30T12:09:23.019Z	wAenWOPWBHdm1PczZCicC9gaARO2	"MILK__TRIGGER__b3924fb6-788e-49ed-bcd1-2128bb0aaee5"
975d5a34-7d7b-4883-8d64-3d0440503a21-0	2021-09-30T12:09:23.019Z	wAenWOPWBHdm1PczZCicC9gaARO2	"MILK__TRIGGER__b3924fb6-788e-49ed-bcd1-2128bb0aaee5"
d4eacdd9-b5e5-4591-ba5c-c2601e95de5a-0	2021-10-11T10:21:43.678Z	F6MHukAQWYUxYn4kvqgfpbP93SG3	"MISSED BM__TRIGGER__925d7da7-dd50-4c21-91ce-324d8b8636bf"
0360433b-a17b-435f-b7e2-098b00430a30-0	2021-10-12T19:29:11.201Z	F6MHukAQWYUxYn4kvqgfpbP93SG3	"MISSED BM__TRIGGER__925d7da7-dd50-4c21-91ce-324d8b8636bf"
3618d29b-884a-4308-92ca-b8d9670e2f5e-0	2021-10-12T22:45:59.277Z	F6MHukAQWYUxYn4kvqgfpbP93SG3	"MISSED BM__TRIGGER__925d7da7-dd50-4c21-91ce-324d8b8636bf"
c5b39852-2f61-40c9-aa40-46aa3189f6c5-0	2021-10-09T00:50:59.304Z	ZvJEmEcKyaebyPr4ubTGKUq7En43	"MISSED MEDICATION__TRIGGER__7c595e47-ff0d-432e-a8ba-4d5db913cca2"
b3aa8626-fcca-4f55-830c-1f26765afa10-0	2021-10-09T00:51:02.258Z	ZvJEmEcKyaebyPr4ubTGKUq7En43	"MISSED MEDICATION__TRIGGER__7c595e47-ff0d-432e-a8ba-4d5db913cca2"
ebf27a6c-ef1d-4ef6-9930-3e947ce5ad43-0	2021-09-23T14:47:11.019Z	LJwtoI0XJDUWR2w16iVRTgECRtr1	"MISSED YESTERDAYS PM PREVENTATIVE__TRIGGER__7cfb2f70-aae8-4b24-a869-252e2c7b8a1b"
ceaa41ef-5412-4471-b7c2-d6783a1ce335-0	2021-09-23T14:47:24.045Z	LJwtoI0XJDUWR2w16iVRTgECRtr1	"MISSED YESTERDAYS PM PREVENTATIVE__TRIGGER__7cfb2f70-aae8-4b24-a869-252e2c7b8a1b"
fd4f68ce-3bfb-47ee-8903-7770e975615a-0	2021-09-23T14:47:25.282Z	LJwtoI0XJDUWR2w16iVRTgECRtr1	"MISSED YESTERDAYS PM PREVENTATIVE__TRIGGER__7cfb2f70-aae8-4b24-a869-252e2c7b8a1b"
21ace099-893d-41fd-a098-a0f0b175764c-0	2021-10-07T13:15:48.382Z	LJwtoI0XJDUWR2w16iVRTgECRtr1	"MISSED YESTERDAYS PM PREVENTATIVE__TRIGGER__7cfb2f70-aae8-4b24-a869-252e2c7b8a1b"
7d8116d5-f2eb-4a61-b346-2a6bb2d382cd-0	2021-09-30T02:42:02.815Z	g1e1bL9NMrdFQfWI6MtGNWuo2PY2	"MISSED __TRIGGER__5669f120-824e-4314-9e70-339e67870528"
2de30329-149c-4654-a590-c7026681c111-0	2021-09-30T02:42:02.815Z	g1e1bL9NMrdFQfWI6MtGNWuo2PY2	"MISSED __TRIGGER__5669f120-824e-4314-9e70-339e67870528"
a5cfc805-22a6-480c-b016-772b046ccfb7-0	2021-09-30T02:42:02.815Z	g1e1bL9NMrdFQfWI6MtGNWuo2PY2	"MISSED __TRIGGER__56e06846-21ab-455f-b3d3-e3512e96a904"
683fb686-61ab-4f80-9dde-627f1993fff1-0	2021-09-30T02:47:00.727Z	g1e1bL9NMrdFQfWI6MtGNWuo2PY2	"MISSED __TRIGGER__5e3ce9ce-547d-4ff6-a8c0-0309b628bb88"
ace175b9-6054-4858-ad1c-1432e5deafc3-0	2021-09-30T02:42:02.815Z	g1e1bL9NMrdFQfWI6MtGNWuo2PY2	"MISSED __TRIGGER__5e3ce9ce-547d-4ff6-a8c0-0309b628bb88"
4d9d137e-0125-48cc-ac35-85ed8c16419c-0	2021-09-30T02:47:13.665Z	g1e1bL9NMrdFQfWI6MtGNWuo2PY2	"MISSED __TRIGGER__5e3ce9ce-547d-4ff6-a8c0-0309b628bb88"
c37526f9-c8d6-4fbc-a6da-378122ce9e4b-0	2021-09-30T02:42:02.815Z	g1e1bL9NMrdFQfWI6MtGNWuo2PY2	"MISSED __TRIGGER__7085a01d-7816-4852-ab54-b498dccf5967"
ab7a3176-816d-406f-b072-90b20b2f5f64-0	2021-09-30T02:42:02.815Z	g1e1bL9NMrdFQfWI6MtGNWuo2PY2	"MISSED __TRIGGER__d597ac63-c66e-4dd0-a43f-7876da45a707"
f37607ad-04be-42a5-94b0-a463ee02a3cb-0	2021-09-30T02:42:02.815Z	g1e1bL9NMrdFQfWI6MtGNWuo2PY2	"MISSED __TRIGGER__d597ac63-c66e-4dd0-a43f-7876da45a707"
0912a221-8515-42e4-b51f-728292f906d9-0	2021-09-30T02:42:02.815Z	g1e1bL9NMrdFQfWI6MtGNWuo2PY2	"MISSED __TRIGGER__d597ac63-c66e-4dd0-a43f-7876da45a707"
ed234f6b-106b-4ed5-8501-154b1c980acf-0	2021-09-30T02:42:02.815Z	g1e1bL9NMrdFQfWI6MtGNWuo2PY2	"MISSED __TRIGGER__d597ac63-c66e-4dd0-a43f-7876da45a707"
0a2ed70a-cd7e-4fa5-af71-6d838f63e962-0	2021-09-30T02:42:02.815Z	g1e1bL9NMrdFQfWI6MtGNWuo2PY2	"MISSED __TRIGGER__d597ac63-c66e-4dd0-a43f-7876da45a707"
836c87f8-2bbb-4b47-890b-90847361997f-0	2021-09-30T02:42:02.815Z	g1e1bL9NMrdFQfWI6MtGNWuo2PY2	"MISSED __TRIGGER__d597ac63-c66e-4dd0-a43f-7876da45a707"
51e87ebd-81cc-46a7-a6df-23126228ae3d-0	2021-09-30T02:42:02.815Z	g1e1bL9NMrdFQfWI6MtGNWuo2PY2	"MISSED __TRIGGER__d9b76909-bfba-4258-8de6-86f7a075e19d"
66db4f56-1037-4d9a-91ab-a947080d8fd3-0	2021-09-30T02:42:02.815Z	g1e1bL9NMrdFQfWI6MtGNWuo2PY2	"MODERATE HEADACHE__TRIGGER__97faedf1-c3d5-4f06-b920-aef41ecf6788"
7dce10fc-72bd-4327-974f-f486372e7bc7-0	2021-09-30T02:42:02.815Z	g1e1bL9NMrdFQfWI6MtGNWuo2PY2	"MODERATE HEADACHE__TRIGGER__97faedf1-c3d5-4f06-b920-aef41ecf6788"
105d69c5-74bc-4877-911e-17795d5024a8-0	2021-09-30T02:42:02.815Z	g1e1bL9NMrdFQfWI6MtGNWuo2PY2	"MODERATE HEADACHE__TRIGGER__97faedf1-c3d5-4f06-b920-aef41ecf6788"
747a6031-afbb-4820-b715-7fbbc8f5817d-0	2021-09-30T02:42:02.815Z	g1e1bL9NMrdFQfWI6MtGNWuo2PY2	"MODERATE HEADACHE__TRIGGER__97faedf1-c3d5-4f06-b920-aef41ecf6788"
f937d7b4-ee10-4fb7-8b0b-d622d404fb4c-0	2021-09-30T02:42:02.815Z	g1e1bL9NMrdFQfWI6MtGNWuo2PY2	"MODERATE HEADACHE__TRIGGER__97faedf1-c3d5-4f06-b920-aef41ecf6788"
95dc204e-4fec-47d1-872c-c1b9453918ae-0	2021-09-30T02:42:02.815Z	g1e1bL9NMrdFQfWI6MtGNWuo2PY2	"MODERATE HEADACHE__TRIGGER__97faedf1-c3d5-4f06-b920-aef41ecf6788"
70b135b6-5268-418d-8554-4cfc7619b974-0	2021-09-30T02:42:02.815Z	g1e1bL9NMrdFQfWI6MtGNWuo2PY2	"MODERATE HEADACHE__TRIGGER__97faedf1-c3d5-4f06-b920-aef41ecf6788"
b720a1e1-7053-417d-b9d8-1657cfdc42b3-0	2021-09-30T02:42:02.815Z	g1e1bL9NMrdFQfWI6MtGNWuo2PY2	"MODERATE HEADACHE__TRIGGER__97faedf1-c3d5-4f06-b920-aef41ecf6788"
1eb73c97-1edf-4801-b2c8-35af4fe66bdf-0	2021-09-30T02:42:02.815Z	g1e1bL9NMrdFQfWI6MtGNWuo2PY2	"MODERATE HEADACHE__TRIGGER__97faedf1-c3d5-4f06-b920-aef41ecf6788"
47306953-34ee-438d-9e7e-41d2dec2df0d-0	2021-09-30T02:42:02.815Z	g1e1bL9NMrdFQfWI6MtGNWuo2PY2	"MODERATE HEADACHE__TRIGGER__97faedf1-c3d5-4f06-b920-aef41ecf6788"
0ef73293-97b2-4e4c-a25a-6bad2055ffdb-0	2021-09-30T02:42:02.815Z	g1e1bL9NMrdFQfWI6MtGNWuo2PY2	"MODERATE HEADACHE__TRIGGER__97faedf1-c3d5-4f06-b920-aef41ecf6788"
3c5dfef2-f198-424d-a9ff-fa335d346f6d-0	2021-09-30T02:42:02.815Z	g1e1bL9NMrdFQfWI6MtGNWuo2PY2	"MODERATE HEADACHE__TRIGGER__97faedf1-c3d5-4f06-b920-aef41ecf6788"
1a3d340f-8963-4484-a241-5bbea14e79f8-0	2021-10-08T11:55:59.223Z	Av4ZPn9lhfWb63mu6IG47NDQm232	"MORE THAN HOURS SLEEP__TRIGGER__7f0c7dbd-12c0-475e-8c14-f3aeabdd662b"
015abbc8-d50c-4301-9443-06ca5598cc87-0	2021-10-08T11:55:59.223Z	Av4ZPn9lhfWb63mu6IG47NDQm232	"MORE THAN HOURS SLEEP__TRIGGER__7f0c7dbd-12c0-475e-8c14-f3aeabdd662b"
e6724cd0-7265-40ba-96bf-c3376d5dbd1e-0	2021-10-08T11:55:59.223Z	Av4ZPn9lhfWb63mu6IG47NDQm232	"MORE THAN HOURS SLEEP__TRIGGER__7f0c7dbd-12c0-475e-8c14-f3aeabdd662b"
a3c1f546-c7e4-434e-87cb-5ba11bc9b4ce-0	2021-10-08T11:55:59.223Z	Av4ZPn9lhfWb63mu6IG47NDQm232	"MORE THAN HOURS SLEEP__TRIGGER__7f0c7dbd-12c0-475e-8c14-f3aeabdd662b"
a51acbef-53f8-45bf-9864-b55ac68b8aca-0	2021-10-08T11:55:59.223Z	Av4ZPn9lhfWb63mu6IG47NDQm232	"MORE THAN HOURS SLEEP__TRIGGER__7f0c7dbd-12c0-475e-8c14-f3aeabdd662b"
5a0079e5-5e84-486b-ab83-42daeff1af3a-0	2021-10-08T11:55:59.223Z	Av4ZPn9lhfWb63mu6IG47NDQm232	"MORE THAN HOURS SLEEP__TRIGGER__7f0c7dbd-12c0-475e-8c14-f3aeabdd662b"
c1c4e2c2-7f7b-4c65-bcf1-ea33e6ddf4ae-0	2021-10-08T11:55:59.223Z	Av4ZPn9lhfWb63mu6IG47NDQm232	"MORE THAN HOURS SLEEP__TRIGGER__7f0c7dbd-12c0-475e-8c14-f3aeabdd662b"
acf83f26-dbab-422e-9a4d-22ccf1b9dc10-0	2021-10-08T11:55:59.223Z	Av4ZPn9lhfWb63mu6IG47NDQm232	"MORE THAN HOURS SLEEP__TRIGGER__7f0c7dbd-12c0-475e-8c14-f3aeabdd662b"
49c4bd55-db01-4354-9c2d-5604e595f16e-0	2021-10-08T11:55:59.223Z	Av4ZPn9lhfWb63mu6IG47NDQm232	"MORE THAN HOURS SLEEP__TRIGGER__7f0c7dbd-12c0-475e-8c14-f3aeabdd662b"
e2a28324-3eef-44b6-8d16-762f60e153c0-0	2021-10-08T11:55:59.223Z	Av4ZPn9lhfWb63mu6IG47NDQm232	"MORE THAN HOURS SLEEP__TRIGGER__7f0c7dbd-12c0-475e-8c14-f3aeabdd662b"
22c340a1-1aa5-4016-b28b-ff08a9bf1ef0-0	2021-10-08T11:55:59.223Z	Av4ZPn9lhfWb63mu6IG47NDQm232	"MORE THAN HOURS SLEEP__TRIGGER__7f0c7dbd-12c0-475e-8c14-f3aeabdd662b"
7e31f263-6664-4b07-be0b-9478e12e896d-0	2021-10-08T11:55:59.223Z	Av4ZPn9lhfWb63mu6IG47NDQm232	"MORE THAN HOURS SLEEP__TRIGGER__7f0c7dbd-12c0-475e-8c14-f3aeabdd662b"
958ef93a-58c2-4810-bbd0-d506bbf01fc6-0	2021-10-08T11:55:59.223Z	Av4ZPn9lhfWb63mu6IG47NDQm232	"MORE THAN HOURS SLEEP__TRIGGER__7f0c7dbd-12c0-475e-8c14-f3aeabdd662b"
c70d468a-a971-487a-928f-20b6f7a44864-0	2021-10-08T11:55:59.223Z	Av4ZPn9lhfWb63mu6IG47NDQm232	"MORE THAN HOURS SLEEP__TRIGGER__7f0c7dbd-12c0-475e-8c14-f3aeabdd662b"
397e5371-d09f-477c-bfcf-4ef0deddb9fd-0	2021-10-08T11:55:59.223Z	Av4ZPn9lhfWb63mu6IG47NDQm232	"MORE THAN HOURS SLEEP__TRIGGER__7f0c7dbd-12c0-475e-8c14-f3aeabdd662b"
b95910c6-18ed-4c6c-8933-d7f7a21fc446-0	2021-10-08T11:55:59.223Z	Av4ZPn9lhfWb63mu6IG47NDQm232	"MORE THAN HOURS SLEEP__TRIGGER__7f0c7dbd-12c0-475e-8c14-f3aeabdd662b"
453336c8-77d6-4087-93b2-a7d903b34de3-0	2021-10-08T11:55:59.223Z	Av4ZPn9lhfWb63mu6IG47NDQm232	"MORE THAN HOURS SLEEP__TRIGGER__7f0c7dbd-12c0-475e-8c14-f3aeabdd662b"
f800f086-176e-4c5b-b22d-be2e5d84458b-0	2021-10-08T11:55:59.223Z	Av4ZPn9lhfWb63mu6IG47NDQm232	"MORE THAN HOURS SLEEP__TRIGGER__7f0c7dbd-12c0-475e-8c14-f3aeabdd662b"
fd4b9fcf-f653-49b8-af67-0d95de3b1d98-0	2021-10-08T11:55:59.223Z	Av4ZPn9lhfWb63mu6IG47NDQm232	"MORE THAN HOURS SLEEP__TRIGGER__7f0c7dbd-12c0-475e-8c14-f3aeabdd662b"
dde2003a-0ea4-4f7e-bb7e-3d3047c35d7a-0	2021-10-08T11:55:59.223Z	Av4ZPn9lhfWb63mu6IG47NDQm232	"MORE THAN HOURS SLEEP__TRIGGER__7f0c7dbd-12c0-475e-8c14-f3aeabdd662b"
57f378d9-e804-4f05-b63f-e1ba96e9e72f-0	2021-10-08T11:55:59.223Z	Av4ZPn9lhfWb63mu6IG47NDQm232	"MORE THAN HOURS SLEEP__TRIGGER__7f0c7dbd-12c0-475e-8c14-f3aeabdd662b"
b4a8d69b-2a09-4f5a-aea1-543bf9054ab6-0	2021-10-08T11:55:59.223Z	Av4ZPn9lhfWb63mu6IG47NDQm232	"MORE THAN HOURS SLEEP__TRIGGER__7f0c7dbd-12c0-475e-8c14-f3aeabdd662b"
a3e1b2b4-696a-427a-96b3-5cc26182d1d8-0	2021-10-08T11:55:59.223Z	Av4ZPn9lhfWb63mu6IG47NDQm232	"MORE THAN HOURS SLEEP__TRIGGER__7f0c7dbd-12c0-475e-8c14-f3aeabdd662b"
3519bfae-af24-4f80-9762-a5ce866e951e-0	2021-10-08T11:55:59.223Z	Av4ZPn9lhfWb63mu6IG47NDQm232	"MORE THAN HOURS SLEEP__TRIGGER__7f0c7dbd-12c0-475e-8c14-f3aeabdd662b"
392016d5-d2af-4932-866b-58717d1c11d7-0	2021-10-08T11:55:59.223Z	Av4ZPn9lhfWb63mu6IG47NDQm232	"MORE THAN HOURS SLEEP__TRIGGER__7f0c7dbd-12c0-475e-8c14-f3aeabdd662b"
6b5358b0-59c8-4e9d-80f1-806f23be9f93-0	2021-10-08T11:55:59.223Z	Av4ZPn9lhfWb63mu6IG47NDQm232	"MORE THAN HOURS SLEEP__TRIGGER__7f0c7dbd-12c0-475e-8c14-f3aeabdd662b"
cbaae2d6-d075-4523-93d3-cd3fc394b1bf-0	2021-10-08T11:55:59.223Z	Av4ZPn9lhfWb63mu6IG47NDQm232	"MORE THAN HOURS SLEEP__TRIGGER__7f0c7dbd-12c0-475e-8c14-f3aeabdd662b"
6e5424cc-7320-4914-b455-fc78103af350-0	2021-10-08T11:55:59.223Z	Av4ZPn9lhfWb63mu6IG47NDQm232	"MORE THAN HOURS SLEEP__TRIGGER__7f0c7dbd-12c0-475e-8c14-f3aeabdd662b"
64608863-27b7-4e56-8af8-a4b6e91e3adb-0	2021-10-08T11:55:59.223Z	Av4ZPn9lhfWb63mu6IG47NDQm232	"MORE THAN HOURS SLEEP__TRIGGER__7f0c7dbd-12c0-475e-8c14-f3aeabdd662b"
8b549c67-8117-4804-ab25-f6e98646e0d6-0	2021-10-08T11:55:59.223Z	Av4ZPn9lhfWb63mu6IG47NDQm232	"MORE THAN HOURS SLEEP__TRIGGER__7f0c7dbd-12c0-475e-8c14-f3aeabdd662b"
76a0abc5-c8dc-4948-aa63-73f6426cd362-0	2021-10-15T11:40:51.782Z	rd3nD6p0JReWN0gQJ68WbbToj1b2	"MORNING COMPUTER__TRIGGER__c8d021da-5607-45e6-ad43-adb9d44af2bb"
50391ebb-5500-4924-82f6-063431bbf5b8-0	2021-10-15T11:40:51.782Z	rd3nD6p0JReWN0gQJ68WbbToj1b2	"MORNING COMPUTER__TRIGGER__c8d021da-5607-45e6-ad43-adb9d44af2bb"
bd2961c5-8102-4f0b-a2cd-4aafa37ec38b-0	2021-10-15T11:40:51.782Z	rd3nD6p0JReWN0gQJ68WbbToj1b2	"MORNING COMPUTER__TRIGGER__c8d021da-5607-45e6-ad43-adb9d44af2bb"
4b60583f-753b-4290-ae84-45fbc9e07291-0	2021-10-15T11:40:51.782Z	rd3nD6p0JReWN0gQJ68WbbToj1b2	"MORNING COMPUTER__TRIGGER__c8d021da-5607-45e6-ad43-adb9d44af2bb"
d2553761-054b-408c-88e8-a12b70beb7ac-0	2021-10-15T11:40:51.782Z	rd3nD6p0JReWN0gQJ68WbbToj1b2	"MORNING COMPUTER__TRIGGER__c8d021da-5607-45e6-ad43-adb9d44af2bb"
12a83e59-093c-4b4b-9666-0a9f1f7da1cb-0	2021-10-15T11:40:51.782Z	rd3nD6p0JReWN0gQJ68WbbToj1b2	"MORNING COMPUTER__TRIGGER__c8d021da-5607-45e6-ad43-adb9d44af2bb"
6e137291-32b4-4985-88de-211a1a4d704f-0	2021-10-15T11:40:51.782Z	rd3nD6p0JReWN0gQJ68WbbToj1b2	"MORNING COMPUTER__TRIGGER__c8d021da-5607-45e6-ad43-adb9d44af2bb"
5cea119d-aaa8-4aad-bdcf-b45ca7d002e5-0	2021-10-15T11:40:51.782Z	rd3nD6p0JReWN0gQJ68WbbToj1b2	"MORNING COMPUTER__TRIGGER__c8d021da-5607-45e6-ad43-adb9d44af2bb"
b9c33e0d-0930-4485-9b7d-5f1b2f9bbf7e-0	2021-10-15T11:40:51.782Z	rd3nD6p0JReWN0gQJ68WbbToj1b2	"MORNING COMPUTER__TRIGGER__c8d021da-5607-45e6-ad43-adb9d44af2bb"
e823ed9f-ceda-44d6-8d8f-af94d13e18f7-0	2021-10-15T11:40:51.782Z	rd3nD6p0JReWN0gQJ68WbbToj1b2	"MORNING COMPUTER__TRIGGER__c8d021da-5607-45e6-ad43-adb9d44af2bb"
712da018-c403-45a2-be02-d6942628ec38-0	2021-10-15T11:40:51.782Z	rd3nD6p0JReWN0gQJ68WbbToj1b2	"MORNING COMPUTER__TRIGGER__c8d021da-5607-45e6-ad43-adb9d44af2bb"
aba1a088-0b92-4dd6-872a-271fa0d03729-0	2021-10-15T11:40:51.782Z	rd3nD6p0JReWN0gQJ68WbbToj1b2	"MORNING COMPUTER__TRIGGER__c8d021da-5607-45e6-ad43-adb9d44af2bb"
512906ab-fc14-437c-88e5-36873f30ef9e-0	2021-10-15T11:40:51.782Z	rd3nD6p0JReWN0gQJ68WbbToj1b2	"MORNING COMPUTER__TRIGGER__c8d021da-5607-45e6-ad43-adb9d44af2bb"
143b5cce-da10-442c-93fe-55e7f3c2da7b-0	2021-10-15T11:40:51.782Z	rd3nD6p0JReWN0gQJ68WbbToj1b2	"MORNING COMPUTER__TRIGGER__c8d021da-5607-45e6-ad43-adb9d44af2bb"
4d4c773f-e3db-4fe5-9eb0-e4586e95cea9-0	2021-10-15T11:40:51.782Z	rd3nD6p0JReWN0gQJ68WbbToj1b2	"MORNING COMPUTER__TRIGGER__c8d021da-5607-45e6-ad43-adb9d44af2bb"
b125b3ac-c791-4ace-8834-e0c9c26c7cc8-0	2021-10-15T11:40:51.782Z	rd3nD6p0JReWN0gQJ68WbbToj1b2	"MORNING COMPUTER__TRIGGER__c8d021da-5607-45e6-ad43-adb9d44af2bb"
aeb95de3-4a54-4a04-95af-b41ff17c0454-0	2021-10-02T03:07:01.501Z	DnwDsJknowcIKoYJi4XddvBCuVx2	"MOTION SICKNESS__TRIGGER__c15e439a-5628-4bfc-923b-63e6e4edc578"
feb26329-91ae-4bd8-a767-60b0ddfb9e5a-0	2021-10-02T03:07:21.108Z	DnwDsJknowcIKoYJi4XddvBCuVx2	"MOTION SICKNESS__TRIGGER__c15e439a-5628-4bfc-923b-63e6e4edc578"
57c83155-4b2e-41ad-85ad-3a0aebad5d1a-0	2021-10-06T13:25:37.472Z	dtxX22kXWfQlj1z2pviItDrup182	"MSG__TRIGGER__a5fdef45-85ae-4270-a8ee-5306f933cc90"
21c7261e-2f41-4568-a3cb-5bd67ac11ed7-0	2021-10-06T13:25:51.475Z	dtxX22kXWfQlj1z2pviItDrup182	"MSG__TRIGGER__a5fdef45-85ae-4270-a8ee-5306f933cc90"
a048472d-d936-42d9-bcf1-f1873e22ae33-0	2021-10-03T21:00:12.132Z	qSSZ0xIKfqe5b8ZkIIpLiiyz8K23	"MSG__TRIGGER__f36eed1c-561a-48cc-9667-9284a2ff4a52"
c99044ab-fdf8-4cb2-ba27-71d51d3aeb5a-0	2021-09-21T16:58:33.332Z	nWpXlVPjy4W6CxdAStMvkAUDBat1	"MUSCLE TIGHTNESS__TRIGGER__9d2ae096-3238-46f3-b011-0e2b60ba0d5e"
72fbc7df-3100-4e36-b1f1-b6dd702c24ed-0	2021-09-21T16:58:33.332Z	nWpXlVPjy4W6CxdAStMvkAUDBat1	"MUSCLE TIGHTNESS__TRIGGER__9d2ae096-3238-46f3-b011-0e2b60ba0d5e"
461df326-bd79-4413-a3fe-81a02d721c02-0	2021-09-29T12:08:03.359Z	6lbDzDXwOUajzQEXoRNpN6BGlK02	"NAPRODERM TABLET ONE AT EVENING__TRIGGER__f509f490-ba72-4fc5-9610-e6a223c0b891"
55d5e7ba-e7cb-4b47-9a3d-3e0e74767b06-0	2021-09-30T02:42:02.815Z	g1e1bL9NMrdFQfWI6MtGNWuo2PY2	"NAUSEA__TRIGGER__96fb609d-890f-4327-aa0f-1b4b99524ff3"
194490be-ad24-4925-9790-87ec18227d53-0	2021-09-30T02:42:02.815Z	g1e1bL9NMrdFQfWI6MtGNWuo2PY2	"NAUSEA__TRIGGER__96fb609d-890f-4327-aa0f-1b4b99524ff3"
86299062-62ff-4987-9b49-7b8fe7a5a3b5-0	2021-09-30T02:42:02.815Z	g1e1bL9NMrdFQfWI6MtGNWuo2PY2	"NAUSEA__TRIGGER__96fb609d-890f-4327-aa0f-1b4b99524ff3"
ee663344-ab17-4926-a179-80e4a185a5f7-0	2021-10-08T11:55:59.223Z	Av4ZPn9lhfWb63mu6IG47NDQm232	"NECK OR SHOULDER PAIN__TRIGGER__31ac6908-33ff-48e0-9868-be47fff00915"
1d98c582-b035-4f49-93a4-b0d326bd1e99-0	2021-10-08T11:55:59.223Z	Av4ZPn9lhfWb63mu6IG47NDQm232	"NECK OR SHOULDER PAIN__TRIGGER__31ac6908-33ff-48e0-9868-be47fff00915"
01ce5e66-ffe2-46a3-a34f-9451054ddd39-0	2021-10-08T11:55:59.223Z	Av4ZPn9lhfWb63mu6IG47NDQm232	"NECK OR SHOULDER PAIN__TRIGGER__31ac6908-33ff-48e0-9868-be47fff00915"
bf6f4de1-13e3-4489-93fd-7fee73024abb-0	2021-10-08T11:55:59.223Z	Av4ZPn9lhfWb63mu6IG47NDQm232	"NECK OR SHOULDER PAIN__TRIGGER__31ac6908-33ff-48e0-9868-be47fff00915"
0ac616ba-998c-496f-8367-6c059a01f66d-0	2021-10-08T11:55:59.223Z	Av4ZPn9lhfWb63mu6IG47NDQm232	"NECK OR SHOULDER PAIN__TRIGGER__31ac6908-33ff-48e0-9868-be47fff00915"
70d8badf-6a25-499d-b933-716a107d04bd-0	2021-10-08T11:55:59.223Z	Av4ZPn9lhfWb63mu6IG47NDQm232	"NECK OR SHOULDER PAIN__TRIGGER__31ac6908-33ff-48e0-9868-be47fff00915"
ef7e3258-e9e3-4762-ae76-7df25e5d4f8b-0	2021-10-08T11:55:59.223Z	Av4ZPn9lhfWb63mu6IG47NDQm232	"NECK OR SHOULDER PAIN__TRIGGER__31ac6908-33ff-48e0-9868-be47fff00915"
a9df941a-739f-4e4a-a888-7f66e5c058a0-0	2021-10-08T11:55:59.223Z	Av4ZPn9lhfWb63mu6IG47NDQm232	"NECK OR SHOULDER PAIN__TRIGGER__31ac6908-33ff-48e0-9868-be47fff00915"
f27caf81-501c-4e2a-b30f-e2ec72bbbde9-0	2021-10-08T11:55:59.223Z	Av4ZPn9lhfWb63mu6IG47NDQm232	"NECK OR SHOULDER PAIN__TRIGGER__31ac6908-33ff-48e0-9868-be47fff00915"
ceae92d2-2d2f-4cf2-870b-9b8e0a5605b6-0	2021-10-08T11:55:59.223Z	Av4ZPn9lhfWb63mu6IG47NDQm232	"NECK OR SHOULDER PAIN__TRIGGER__31ac6908-33ff-48e0-9868-be47fff00915"
50366f19-92b8-41ac-a969-42857cdbb3c2-0	2021-10-08T11:55:59.223Z	Av4ZPn9lhfWb63mu6IG47NDQm232	"NECK OR SHOULDER PAIN__TRIGGER__31ac6908-33ff-48e0-9868-be47fff00915"
21675248-4b36-4035-a850-7e6e0ce19b3a-0	2021-10-08T11:55:59.223Z	Av4ZPn9lhfWb63mu6IG47NDQm232	"NECK OR SHOULDER PAIN__TRIGGER__31ac6908-33ff-48e0-9868-be47fff00915"
7785749d-9e0d-4e72-963a-fb3e82a0e8ae-0	2021-10-08T11:55:59.223Z	Av4ZPn9lhfWb63mu6IG47NDQm232	"NECK OR SHOULDER PAIN__TRIGGER__31ac6908-33ff-48e0-9868-be47fff00915"
d9d23ec4-a44d-4998-b496-6a7d19db2be1-0	2021-10-08T11:55:59.223Z	Av4ZPn9lhfWb63mu6IG47NDQm232	"NECK OR SHOULDER PAIN__TRIGGER__31ac6908-33ff-48e0-9868-be47fff00915"
66f8f3d6-f4b3-4055-8a2e-9e27a57d210c-0	2021-10-08T11:55:59.223Z	Av4ZPn9lhfWb63mu6IG47NDQm232	"NECK OR SHOULDER PAIN__TRIGGER__31ac6908-33ff-48e0-9868-be47fff00915"
98e400fc-b840-4855-af98-c73b3e2f321e-0	2021-10-08T11:55:59.223Z	Av4ZPn9lhfWb63mu6IG47NDQm232	"NECK OR SHOULDER PAIN__TRIGGER__31ac6908-33ff-48e0-9868-be47fff00915"
2f969d4a-cf96-4e29-b558-a83c3eb5cb6b-0	2021-10-08T11:55:59.223Z	Av4ZPn9lhfWb63mu6IG47NDQm232	"NECK OR SHOULDER PAIN__TRIGGER__31ac6908-33ff-48e0-9868-be47fff00915"
f7ac754b-ab7c-4c5e-922b-97c71b6c5e7a-0	2021-10-08T11:55:59.223Z	Av4ZPn9lhfWb63mu6IG47NDQm232	"NECK OR SHOULDER PAIN__TRIGGER__31ac6908-33ff-48e0-9868-be47fff00915"
aa443628-0d72-4f34-847c-fc4187588a4a-0	2021-10-08T11:55:59.223Z	Av4ZPn9lhfWb63mu6IG47NDQm232	"NECK OR SHOULDER PAIN__TRIGGER__31ac6908-33ff-48e0-9868-be47fff00915"
5064d695-f6dc-4b0c-b0cb-f6854863f3a5-0	2021-10-08T11:55:59.223Z	Av4ZPn9lhfWb63mu6IG47NDQm232	"NECK OR SHOULDER PAIN__TRIGGER__31ac6908-33ff-48e0-9868-be47fff00915"
78044d65-99a4-4029-95d6-7608adf2b7b3-0	2021-10-08T11:55:59.223Z	Av4ZPn9lhfWb63mu6IG47NDQm232	"NECK OR SHOULDER PAIN__TRIGGER__31ac6908-33ff-48e0-9868-be47fff00915"
fd9107a0-5ce6-4505-881e-6ac8c129978d-0	2021-10-08T11:55:59.223Z	Av4ZPn9lhfWb63mu6IG47NDQm232	"NECK OR SHOULDER PAIN__TRIGGER__31ac6908-33ff-48e0-9868-be47fff00915"
bd0c211a-5058-40ba-95b2-ff72538212a8-0	2021-10-08T11:55:59.223Z	Av4ZPn9lhfWb63mu6IG47NDQm232	"NECK OR SHOULDER PAIN__TRIGGER__31ac6908-33ff-48e0-9868-be47fff00915"
9f11b36d-9dd6-48c8-b7ba-9535b06868c4-0	2021-10-13T05:52:03.800Z	teXtoAXL5cPxTB2BYhStRfiAXiH3	"NECK PAIN__TRIGGER__339fdb31-6d73-4550-ab5c-647da89a085b"
dff4d71b-31ad-417f-b6eb-91c5e66b5d22-0	2021-10-05T04:49:05.498Z	Xgzpo9fbJZVcED07lr04eAipip62	"NECK PAIN__TRIGGER__36e446ed-f87a-4e2d-8cf0-8ab84451efae"
725d7842-975d-4dcd-ab3f-e4bb94d95334-0	2021-10-09T17:15:20.285Z	L4JTDerOXCfNiiei4uG3QCcc9sm1	"NECK STIFFNESS__TRIGGER__90dd4dee-1a45-4f9a-a251-470307afff49"
95a3bb99-9ed5-4a71-a0d7-687970046cc8-0	2021-10-07T22:14:55.978Z	NXkxNsRvRHVFNhCrPdG2jr2NUKp2	"NECK TENSION __TRIGGER__45bfb1bc-65a3-4f1a-a3ab-8c7406c2420b"
75f6858e-41f3-48da-9933-0497d7cecb99-0	2021-10-07T22:09:47.798Z	NXkxNsRvRHVFNhCrPdG2jr2NUKp2	"NECK TENSION __TRIGGER__45bfb1bc-65a3-4f1a-a3ab-8c7406c2420b"
2f9afd17-31bc-42d8-bebd-a0ed02ce1e97-0	2021-10-07T22:13:12.385Z	NXkxNsRvRHVFNhCrPdG2jr2NUKp2	"NECK TENSION __TRIGGER__45bfb1bc-65a3-4f1a-a3ab-8c7406c2420b"
30ad4779-524d-496f-ae12-51977b70b1ba-0	2021-09-21T18:22:17.268Z	PgjSADQe0vNGZxEGOnXPvlhaxo92	"NECK TENSION__TRIGGER__8e206e8a-ac2b-4d59-80dc-d42dba08940b"
1d3d63a7-fd10-4337-95f0-98252ec3900a-0	2021-10-17T01:07:03.757Z	DnwDsJknowcIKoYJi4XddvBCuVx2	"NECKSHOULDER PAIN__TRIGGER__ceb7de61-3732-4fbb-bd3b-1845278869a5"
022baa3c-379e-41ea-a730-44848028a363-0	2021-10-18T03:30:23.770Z	DnwDsJknowcIKoYJi4XddvBCuVx2	"NECKSHOULDER PAIN__TRIGGER__ceb7de61-3732-4fbb-bd3b-1845278869a5"
a4ef5bb0-7544-44b0-8705-c127e9f3f7bd-0	2021-09-21T16:59:56.999Z	nWpXlVPjy4W6CxdAStMvkAUDBat1	"NEXPLANON__TRIGGER__632b1fb1-9f32-43db-8241-41869e58ec43"
1b744452-fa5f-414a-aa98-4cfb32ad62a6-0	2021-09-21T16:58:33.332Z	nWpXlVPjy4W6CxdAStMvkAUDBat1	"NEXPLANON__TRIGGER__632b1fb1-9f32-43db-8241-41869e58ec43"
2f320540-fbd5-4a22-8034-8d59117763d8-0	2021-09-21T16:58:33.332Z	nWpXlVPjy4W6CxdAStMvkAUDBat1	"NEXPLANON__TRIGGER__632b1fb1-9f32-43db-8241-41869e58ec43"
770061c7-632c-4e2e-b834-2ecf3035389b-0	2021-10-04T04:50:29.622Z	qIHaiyUa5mOWnl2iUJspb1DvyU93	"NICOTINE WITHDRAWAL__TRIGGER__db1b4fb7-8b04-45f4-9852-8c35d5bf4c17"
1196a6e5-c34c-43ed-ab6a-ed33d608ca15-0	2021-10-17T16:58:56.356Z	aRX3jtOllSRAV1HPwrMMIjmFKZD2	"NITRATES__TRIGGER__e89d01a4-b1e7-452f-b1db-70d00095b671"
b2074f2c-6dba-4f16-a1bf-c850b94a584b-0	2021-10-17T16:55:32.224Z	aRX3jtOllSRAV1HPwrMMIjmFKZD2	"NITRATES__TRIGGER__e89d01a4-b1e7-452f-b1db-70d00095b671"
22e497ab-0197-4d36-aeb2-885686b33427-0	2021-10-17T17:00:40.302Z	aRX3jtOllSRAV1HPwrMMIjmFKZD2	"NITRATES__TRIGGER__e89d01a4-b1e7-452f-b1db-70d00095b671"
161e2f49-63a5-46d1-85e7-6e2a4e1a344a-0	2021-09-19T16:00:20.984Z	rD2SEMrnluceinTUZjAstsV39eu2	"NO CAFFIENE__TRIGGER__bc39caa9-f314-451a-b0e4-cdaf99c8e02b"
38d2a0f5-c7e2-405b-9462-62a1d2eb2a4b-0	2021-10-08T11:55:59.223Z	Av4ZPn9lhfWb63mu6IG47NDQm232	"NO CAFFIENE__TRIGGER__c9271f1f-b915-4d2e-b634-52eb41b47a75"
ecd7f121-1898-4e21-a04d-77c2fc1de16e-0	2021-10-08T11:55:59.223Z	Av4ZPn9lhfWb63mu6IG47NDQm232	"NO CAFFIENE__TRIGGER__c9271f1f-b915-4d2e-b634-52eb41b47a75"
cd8cab21-b7d9-4fa4-88da-c6948cdaa283-0	2021-09-23T20:24:08.809Z	7bzso4gI5QZuzgr9NOwGGRKdh7o1	"NO COFFEE__TRIGGER__f9419d40-ec65-4293-8214-c2368de357dc"
2f42a2a9-489b-4448-b877-45b03630d93d-0	2021-09-19T19:54:41.459Z	t5l6or2aTEQaUtGdZAb59v1PADf2	"NOISE__TRIGGER__6e913359-0bfc-4a9f-a84c-9b43a1f4ceb8"
d6af1613-666a-4c6a-b9b9-5c3e57056d5f-0	2021-09-19T19:54:41.678Z	t5l6or2aTEQaUtGdZAb59v1PADf2	"NOISE__TRIGGER__6e913359-0bfc-4a9f-a84c-9b43a1f4ceb8"
f64d3656-9b89-4351-bc43-13c63802622b-0	2021-09-19T19:54:41.363Z	t5l6or2aTEQaUtGdZAb59v1PADf2	"NOISE__TRIGGER__6e913359-0bfc-4a9f-a84c-9b43a1f4ceb8"
8a428d76-71d3-4f1f-b0d6-b0111d52655d-0	2021-09-19T19:54:41.577Z	t5l6or2aTEQaUtGdZAb59v1PADf2	"NOISE__TRIGGER__6e913359-0bfc-4a9f-a84c-9b43a1f4ceb8"
1edf5c7e-140d-4dc6-b260-4cbc24787d65-0	2021-09-19T19:54:41.264Z	t5l6or2aTEQaUtGdZAb59v1PADf2	"NOISE__TRIGGER__6e913359-0bfc-4a9f-a84c-9b43a1f4ceb8"
51af95b1-bd8a-493a-951d-00e191a645c7-0	2021-10-15T02:32:26.254Z	Qf7rF2JGNzU6f03U1yKXrVakBJj1	"NOISE__TRIGGER__c61379fc-6da4-49f9-b03a-bf41d3d92e3a"
95ee1044-4f2a-4290-bd7a-4507da133329-0	2021-09-20T14:14:23.584Z	Qf7rF2JGNzU6f03U1yKXrVakBJj1	"NOISE__TRIGGER__c61379fc-6da4-49f9-b03a-bf41d3d92e3a"
aa1dcf53-04f4-4792-8b0e-0fa8f217a374-0	2021-09-20T05:33:23.719Z	Qf7rF2JGNzU6f03U1yKXrVakBJj1	"NOISE__TRIGGER__c61379fc-6da4-49f9-b03a-bf41d3d92e3a"
62ce8789-ea12-4f56-ba25-b8e440a0586f-0	2021-09-21T13:36:56.780Z	Qf7rF2JGNzU6f03U1yKXrVakBJj1	"NOISE__TRIGGER__c61379fc-6da4-49f9-b03a-bf41d3d92e3a"
26b116d8-635b-4982-a37f-b0cf4b798827-0	2021-09-22T13:31:04.684Z	Qf7rF2JGNzU6f03U1yKXrVakBJj1	"NOISE__TRIGGER__c61379fc-6da4-49f9-b03a-bf41d3d92e3a"
b26a3549-7643-4d0e-81eb-feaa1d472f81-0	2021-09-23T19:05:13.144Z	Qf7rF2JGNzU6f03U1yKXrVakBJj1	"NOISE__TRIGGER__c61379fc-6da4-49f9-b03a-bf41d3d92e3a"
9b7e7349-6848-4f94-8c0b-9486dda82236-0	2021-10-17T22:30:41.562Z	Qf7rF2JGNzU6f03U1yKXrVakBJj1	"NOISE__TRIGGER__c61379fc-6da4-49f9-b03a-bf41d3d92e3a"
ea4bc0be-f40f-4ccc-8a58-3cc6a944fc7d-0	2021-10-17T22:32:19.469Z	Qf7rF2JGNzU6f03U1yKXrVakBJj1	"NOISE__TRIGGER__c61379fc-6da4-49f9-b03a-bf41d3d92e3a"
55c6af78-dd4f-4cc1-8c36-420597104c63-0	2021-10-17T22:29:32.013Z	Qf7rF2JGNzU6f03U1yKXrVakBJj1	"NOISE__TRIGGER__c61379fc-6da4-49f9-b03a-bf41d3d92e3a"
cffd5a74-a8aa-469b-a12a-814e60d7e191-0	2021-10-02T15:59:33.817Z	Qf7rF2JGNzU6f03U1yKXrVakBJj1	"NOISE__TRIGGER__c61379fc-6da4-49f9-b03a-bf41d3d92e3a"
b568c071-3f57-4f1b-9b34-f2cd0032da50-0	2021-10-02T16:01:19.363Z	Qf7rF2JGNzU6f03U1yKXrVakBJj1	"NOISE__TRIGGER__c61379fc-6da4-49f9-b03a-bf41d3d92e3a"
e110c2cc-4802-4327-9b75-b006ead093cb-0	2021-10-02T16:01:19.734Z	Qf7rF2JGNzU6f03U1yKXrVakBJj1	"NOISE__TRIGGER__c61379fc-6da4-49f9-b03a-bf41d3d92e3a"
22d9a214-11fc-4f7a-a24c-b0da7c9e7d97-0	2021-10-04T04:49:33.520Z	Qf7rF2JGNzU6f03U1yKXrVakBJj1	"NOISE__TRIGGER__c61379fc-6da4-49f9-b03a-bf41d3d92e3a"
c3d3a94c-f893-42d3-986a-441912e76545-0	2021-10-04T04:50:01.365Z	Qf7rF2JGNzU6f03U1yKXrVakBJj1	"NOISE__TRIGGER__c61379fc-6da4-49f9-b03a-bf41d3d92e3a"
a277c99f-5414-48ab-b908-26b708003be9-0	2021-10-04T14:18:13.673Z	Qf7rF2JGNzU6f03U1yKXrVakBJj1	"NOISE__TRIGGER__c61379fc-6da4-49f9-b03a-bf41d3d92e3a"
e56d75ba-96fa-4fb2-85c5-46ec02c3175b-0	2021-10-03T06:01:26.101Z	Qf7rF2JGNzU6f03U1yKXrVakBJj1	"NOISE__TRIGGER__c61379fc-6da4-49f9-b03a-bf41d3d92e3a"
3371d49a-2b8a-4dfa-9a61-861d4ff6df5e-0	2021-10-04T04:50:21.608Z	Qf7rF2JGNzU6f03U1yKXrVakBJj1	"NOISE__TRIGGER__c61379fc-6da4-49f9-b03a-bf41d3d92e3a"
e7920c03-8501-4d1c-9cad-562a0f0acd33-0	2021-10-07T04:20:36.960Z	Qf7rF2JGNzU6f03U1yKXrVakBJj1	"NOISE__TRIGGER__c61379fc-6da4-49f9-b03a-bf41d3d92e3a"
39350c5d-9a1c-4a30-9bb3-ea532220a361-0	2021-10-07T17:52:26.972Z	Qf7rF2JGNzU6f03U1yKXrVakBJj1	"NOISE__TRIGGER__c61379fc-6da4-49f9-b03a-bf41d3d92e3a"
4ad024a1-f42c-4c15-af47-c93cf58bff15-0	2021-10-09T20:40:06.381Z	Qf7rF2JGNzU6f03U1yKXrVakBJj1	"NOISE__TRIGGER__c61379fc-6da4-49f9-b03a-bf41d3d92e3a"
00d8ac6e-4025-4b24-84b1-a2a9386bde03-0	2021-10-09T20:41:49.554Z	Qf7rF2JGNzU6f03U1yKXrVakBJj1	"NOISE__TRIGGER__c61379fc-6da4-49f9-b03a-bf41d3d92e3a"
dea84b21-7322-453e-91a2-edb54d333182-0	2021-10-12T18:07:12.349Z	Qf7rF2JGNzU6f03U1yKXrVakBJj1	"NOISE__TRIGGER__c61379fc-6da4-49f9-b03a-bf41d3d92e3a"
479bf2c0-f6ca-49a6-8410-866eb85f8e0c-0	2021-10-12T18:07:20.515Z	Qf7rF2JGNzU6f03U1yKXrVakBJj1	"NOISE__TRIGGER__c61379fc-6da4-49f9-b03a-bf41d3d92e3a"
6de755f5-9930-4c6f-9f91-14864cd07f39-0	2021-10-12T18:08:15.412Z	Qf7rF2JGNzU6f03U1yKXrVakBJj1	"NOISE__TRIGGER__c61379fc-6da4-49f9-b03a-bf41d3d92e3a"
42967b88-3305-4ada-bf47-0b7c4cca4307-0	2021-10-12T18:09:33.656Z	Qf7rF2JGNzU6f03U1yKXrVakBJj1	"NOISE__TRIGGER__c61379fc-6da4-49f9-b03a-bf41d3d92e3a"
1db59b5f-36df-4fe1-8d81-4c313d3d8e06-0	2021-09-27T19:11:56.694Z	Qf7rF2JGNzU6f03U1yKXrVakBJj1	"NOISE__TRIGGER__c61379fc-6da4-49f9-b03a-bf41d3d92e3a"
ac0f4fea-f14f-4c02-883d-2cca4570568e-0	2021-09-27T00:39:50.703Z	Qf7rF2JGNzU6f03U1yKXrVakBJj1	"NOISE__TRIGGER__c61379fc-6da4-49f9-b03a-bf41d3d92e3a"
f5f17863-7a83-43f4-82cd-dd9a108b4934-0	2021-09-29T22:54:42.047Z	Qf7rF2JGNzU6f03U1yKXrVakBJj1	"NOISE__TRIGGER__c61379fc-6da4-49f9-b03a-bf41d3d92e3a"
94258f53-d366-4047-aa1b-66261c7ca09f-0	2021-09-29T02:38:56.276Z	Qf7rF2JGNzU6f03U1yKXrVakBJj1	"NOISE__TRIGGER__c61379fc-6da4-49f9-b03a-bf41d3d92e3a"
38be3db5-9df8-4642-bf45-4bf29b51a964-0	2021-09-30T16:27:27.377Z	Qf7rF2JGNzU6f03U1yKXrVakBJj1	"NOISE__TRIGGER__c61379fc-6da4-49f9-b03a-bf41d3d92e3a"
070a027f-bd0e-4d84-b554-d50a72f1cc02-0	2021-09-30T16:28:58.083Z	Qf7rF2JGNzU6f03U1yKXrVakBJj1	"NOISE__TRIGGER__c61379fc-6da4-49f9-b03a-bf41d3d92e3a"
8f9c919f-2b66-440c-9b0d-eb68507a7846-0	2021-09-30T16:28:25.809Z	Qf7rF2JGNzU6f03U1yKXrVakBJj1	"NOISE__TRIGGER__c61379fc-6da4-49f9-b03a-bf41d3d92e3a"
4f1180cd-5f39-474d-9b3a-73f19b6707c0-0	2021-09-22T09:46:43.344Z	SFJFaMLHweV2doi256Q3xmCFKkW2	"NOISE__TRIGGER__fc007e47-72a8-4ea9-806a-500f730fc369"
bf69dad7-17d2-4b53-ba37-7fd7bd8c0bb8-0	2021-09-25T23:30:21.288Z	x4f96PNhaGdjlh38jvJj5M9DrU92	"NOT DRINKING ENOUGH WATER__TRIGGER__725cd6dc-076c-4f7f-b2b8-5efbde0b3c94"
d1af08e1-0e92-4ab7-aa87-32f7c41a9464-0	2021-10-19T01:02:39.307Z	U7EiVCyGZoZcptBJqLONjr4syd73	"NOT ENOUGH PROTEIN__TRIGGER__a5a4e9b2-47e6-401e-84ad-3405f7187612"
2acf6b01-eaae-49b5-a496-ea464338f48e-0	2021-10-19T01:04:12.408Z	U7EiVCyGZoZcptBJqLONjr4syd73	"NOT ENOUGH PROTEIN__TRIGGER__a5a4e9b2-47e6-401e-84ad-3405f7187612"
ec2b97ef-e9b1-424d-b899-252d4c865da4-0	2021-10-19T01:04:23.208Z	U7EiVCyGZoZcptBJqLONjr4syd73	"NOT ENOUGH PROTEIN__TRIGGER__a5a4e9b2-47e6-401e-84ad-3405f7187612"
5d5f7a8f-9bb5-4cd6-a9bc-c6f50e42b5fe-0	2021-10-19T01:04:26.141Z	U7EiVCyGZoZcptBJqLONjr4syd73	"NOT ENOUGH PROTEIN__TRIGGER__a5a4e9b2-47e6-401e-84ad-3405f7187612"
dec7c918-ede7-4756-a412-6049e8d920f1-0	2021-10-02T11:40:58.559Z	lruz4Whrg4MmhKE8ndH54oYVDbJ3	"NOT ENOUGH SLEEP__TRIGGER__98b1651c-3fdb-4de4-a9e4-73260579fd04"
cf9f26dd-6c3e-4e47-9cd2-8e0ac9fe1e9a-0	2021-10-02T11:41:12.266Z	lruz4Whrg4MmhKE8ndH54oYVDbJ3	"NOT ENOUGH SLEEP__TRIGGER__98b1651c-3fdb-4de4-a9e4-73260579fd04"
a023a50a-5a02-44c8-84e6-cf6a319fa40d-0	2021-10-02T11:41:15.092Z	lruz4Whrg4MmhKE8ndH54oYVDbJ3	"NOT ENOUGH SLEEP__TRIGGER__98b1651c-3fdb-4de4-a9e4-73260579fd04"
bf03a552-da40-4c77-8377-8c3528c15a10-0	2021-10-05T00:40:12.098Z	zbGo7j1mFYVfGoRbJf1nebJ5sCc2	"NOT ENOUGH SLEEP__TRIGGER__aad51ce7-0688-451f-aa85-0a74188456ce"
e7d178c5-a27e-43d8-a81e-db013d47ddba-0	2021-10-05T00:39:58.346Z	zbGo7j1mFYVfGoRbJf1nebJ5sCc2	"NOT ENOUGH SLEEP__TRIGGER__aad51ce7-0688-451f-aa85-0a74188456ce"
c2b4dcc6-9578-47d9-943f-00278c0367c2-0	2021-10-15T02:14:25.096Z	XxGXoSOUcMf8cLwuU7unXfkW5D12	"NOT ENOUGH WATER__TRIGGER__79161684-2eff-422d-97eb-24d732b71e14"
7734554b-c41f-48aa-874d-c1e5acdfd2df-0	2021-10-15T02:14:31.787Z	XxGXoSOUcMf8cLwuU7unXfkW5D12	"NOT ENOUGH WATER__TRIGGER__79161684-2eff-422d-97eb-24d732b71e14"
480e80e7-8a31-4a76-8dbc-28de9026aaf9-0	2021-09-29T22:30:32.400Z	EZ4O9RX6WOSU41wLkvbSElTU3dw1	"NOT ENOUGH WATER__TRIGGER__a1cd095f-b7db-40a0-8b7e-769b2c4d0e75"
f968847f-1f1c-43b6-91c2-ad730cb4fb4f-0	2021-09-29T22:29:44.557Z	EZ4O9RX6WOSU41wLkvbSElTU3dw1	"NOT ENOUGH WATER__TRIGGER__a1cd095f-b7db-40a0-8b7e-769b2c4d0e75"
733d2205-accd-468b-aa25-8de2863c7250-0	2021-10-02T11:05:15.005Z	OQY9rBmXhRYcaOr6FVvMuJfDSc23	"NUTS__TRIGGER__411ab9fa-76af-48a1-93d6-6ab1843aa6b6"
758d701c-d6e9-4bd3-b79b-599f6adda3ae-0	2021-10-02T11:02:54.359Z	OQY9rBmXhRYcaOr6FVvMuJfDSc23	"NUTS__TRIGGER__411ab9fa-76af-48a1-93d6-6ab1843aa6b6"
166e27eb-8f23-45d6-918a-b1584fa5e06b-0	2021-10-02T11:03:27.921Z	OQY9rBmXhRYcaOr6FVvMuJfDSc23	"NUTS__TRIGGER__411ab9fa-76af-48a1-93d6-6ab1843aa6b6"
394abb6f-5c87-4c3a-81c7-aca002836359-0	2021-10-02T11:05:46.696Z	OQY9rBmXhRYcaOr6FVvMuJfDSc23	"NUTS__TRIGGER__411ab9fa-76af-48a1-93d6-6ab1843aa6b6"
78b5d09a-6326-48e5-9507-a2eb891f38d2-0	2021-10-02T01:41:57.615Z	OQY9rBmXhRYcaOr6FVvMuJfDSc23	"NUTS__TRIGGER__411ab9fa-76af-48a1-93d6-6ab1843aa6b6"
52834ea5-e67f-4fe2-bff8-301596eaf5f7-0	2021-10-02T11:01:36.043Z	OQY9rBmXhRYcaOr6FVvMuJfDSc23	"NUTS__TRIGGER__411ab9fa-76af-48a1-93d6-6ab1843aa6b6"
0bc4a0a8-0ca4-473d-a1f6-9856c420b463-0	2021-10-02T11:05:34.495Z	OQY9rBmXhRYcaOr6FVvMuJfDSc23	"NUTS__TRIGGER__411ab9fa-76af-48a1-93d6-6ab1843aa6b6"
906ffa66-cdf4-4b39-b74c-f19bb3556caf-0	2021-10-05T00:05:31.100Z	oz42U7z1cbZT6G59r4vqGmSaKSg1	"NUTS__TRIGGER__6111e915-aba5-40bb-879d-db6f59994a13"
49c4ac71-b255-45f6-8856-cafe04e797fc-0	2021-09-30T17:28:06.793Z	oz42U7z1cbZT6G59r4vqGmSaKSg1	"NUTS__TRIGGER__6111e915-aba5-40bb-879d-db6f59994a13"
4db66501-f485-4e70-9732-3d668f9909e0-0	2021-09-25T01:57:04.842Z	quT4GRXRYlUSqEKb1ER52b4sPj23	"ODORS__TRIGGER__a8573760-c0af-409a-8d8e-0cfa418012f5"
ae90abe9-2c21-48fc-95cf-21c426dcc3fa-0	2021-09-21T21:32:09.535Z	7iuhn2XWKXciwhFF0cT4nyS33DI2	"ODORS__TRIGGER__e3835492-3966-4815-a9f5-5b1660bdb5a4"
06d6c833-6157-4184-b93d-83f4700a52f5-0	2021-10-17T01:07:06.803Z	DnwDsJknowcIKoYJi4XddvBCuVx2	"OTHER PAIN__TRIGGER__34c84672-bdb0-4b1f-8300-49dde8ee4ffb"
6689b22a-a148-4751-a68e-98b90e78322d-0	2021-10-18T03:30:21.937Z	DnwDsJknowcIKoYJi4XddvBCuVx2	"OTHER PAIN__TRIGGER__34c84672-bdb0-4b1f-8300-49dde8ee4ffb"
e37ee154-5684-49a8-8700-a714e4d3eaae-0	2021-10-05T15:57:44.210Z	eOxWt6AfZxSylDxN5kaiAv2tK4X2	"OVER EXERTION__TRIGGER__07f8ab7f-0598-4319-9587-2bf3b82aa647"
76f05a70-1658-4528-a94e-d92f665393d9-0	2021-10-07T23:11:11.565Z	rV1PNzn2GQhF29Yn9DtjbrJoxOG2	"OVERCAST LIGHTING__TRIGGER__d39e5451-3eb7-463a-94ef-38bf078c9582"
9d2a5aa1-2f1c-4562-a307-55308cadb651-0	2021-10-07T23:11:36.784Z	rV1PNzn2GQhF29Yn9DtjbrJoxOG2	"OVERCAST LIGHTING__TRIGGER__d39e5451-3eb7-463a-94ef-38bf078c9582"
7d98a9d2-6de4-4d95-b6e0-1656a6860a33-0	2021-10-07T23:11:19.275Z	rV1PNzn2GQhF29Yn9DtjbrJoxOG2	"OVERCAST LIGHTING__TRIGGER__d39e5451-3eb7-463a-94ef-38bf078c9582"
e32c38b7-c6d4-4b8e-b55f-8b6a6e0ddacb-0	2021-10-07T23:11:24.820Z	rV1PNzn2GQhF29Yn9DtjbrJoxOG2	"OVERCAST LIGHTING__TRIGGER__d39e5451-3eb7-463a-94ef-38bf078c9582"
a031200e-9ad4-4699-902c-cf16b6035cc3-0	2021-10-05T20:06:19.015Z	4NEPTa6W8KRwHISasP8aCUl8GZs2	"OVERCAST RAIN CHANGE IN WEATHER__TRIGGER__d54399eb-25b3-44c3-9684-e0f01b8030e7"
547fc1a8-33c3-464a-b9df-a6fbc7d42ec1-0	2021-10-05T20:06:24.304Z	4NEPTa6W8KRwHISasP8aCUl8GZs2	"OVERCAST RAIN CHANGE IN WEATHER__TRIGGER__d54399eb-25b3-44c3-9684-e0f01b8030e7"
447f0926-0aec-498f-b6bd-b98a10141ac2-0	2021-10-05T20:06:31.026Z	4NEPTa6W8KRwHISasP8aCUl8GZs2	"OVERCAST RAIN CHANGE IN WEATHER__TRIGGER__d54399eb-25b3-44c3-9684-e0f01b8030e7"
cbfa0233-1da7-4d2b-8b49-99c4eb322e4b-0	2021-09-27T17:44:23.706Z	4NEPTa6W8KRwHISasP8aCUl8GZs2	"OVERCAST RAIN CHANGE IN WEATHER__TRIGGER__d54399eb-25b3-44c3-9684-e0f01b8030e7"
b2f8e331-d51b-435a-a441-7004d6bc4c45-0	2021-10-04T23:32:56.074Z	yGimAHklnEZuHm6RtXithC6R3cQ2	"OVERHEATED __TRIGGER__ba12ad40-cb7a-4613-b085-e6dd4a059941"
3a9e9502-af23-4026-aac1-1eb67a7403aa-0	2021-10-14T17:11:59.590Z	yGimAHklnEZuHm6RtXithC6R3cQ2	"OVERHEATED __TRIGGER__ba12ad40-cb7a-4613-b085-e6dd4a059941"
faef825f-4d77-4368-a5f6-0b9378dfe477-0	2021-09-25T19:14:57.033Z	yGimAHklnEZuHm6RtXithC6R3cQ2	"OVERHEATED __TRIGGER__ba12ad40-cb7a-4613-b085-e6dd4a059941"
68305926-54db-4d61-adeb-78d9d1a682fd-0	2021-09-28T18:21:26.376Z	yGimAHklnEZuHm6RtXithC6R3cQ2	"OVERHEATED __TRIGGER__ba12ad40-cb7a-4613-b085-e6dd4a059941"
22097aef-328d-4b60-ac4c-ff746d27e3c0-0	2021-09-27T21:24:53.654Z	aqxVObAdGghmHJNIyIeThjrIa672	"OVULATING__TRIGGER__80b45def-0a9a-49a2-813e-e6b0e0393224"
77a78d3a-46b1-4e6a-bff1-d260d75839fb-0	2021-10-16T01:27:23.392Z	1DCqFDjooSflhgzb6yuUlncKhQ02	"OVULATION__TRIGGER__d74ca9cc-e2ad-422e-9ab0-0b7b51c33060"
2b18cce2-046a-499e-b4b7-f92865671ca0-0	2021-10-16T01:27:23.392Z	1DCqFDjooSflhgzb6yuUlncKhQ02	"OVULATION__TRIGGER__d74ca9cc-e2ad-422e-9ab0-0b7b51c33060"
d90c9d7f-1a84-4049-8569-294cfd2823cc-0	2021-10-04T16:55:37.980Z	awPHebgXWHTAxRwZnTToeth43b72	"PARMESAN __TRIGGER__97122187-b3dd-4669-a324-78afb18b5910"
33ba8a40-9cea-43cb-87c9-b8a94bfb7c9d-0	2021-10-04T16:55:38.693Z	awPHebgXWHTAxRwZnTToeth43b72	"PARMESAN __TRIGGER__97122187-b3dd-4669-a324-78afb18b5910"
3ef72059-3bd6-470e-ac0c-b1fb452abb65-0	2021-10-04T16:55:46.677Z	awPHebgXWHTAxRwZnTToeth43b72	"PARMESAN __TRIGGER__97122187-b3dd-4669-a324-78afb18b5910"
bd680c64-50e7-4ae9-8a6b-3d157d327870-0	2021-10-04T16:55:44.949Z	awPHebgXWHTAxRwZnTToeth43b72	"PARMESAN __TRIGGER__97122187-b3dd-4669-a324-78afb18b5910"
195be5bd-e855-455d-a90d-71491c494d2a-0	2021-10-11T12:06:55.254Z	0DhMNb7buzNoQOdwFYYo7CXY0f73	"PEPPERONI __TRIGGER__a519a22a-6ed8-428d-b4e9-0b06bc687830"
141bb0a9-be61-4ca7-ab99-2351cf50076f-0	2021-09-24T03:39:55.724Z	g6uDpw1rUuPtKrHALplljIIUlGi1	"PEPTO__TRIGGER__0d57942f-e953-4660-bd92-9dfc0e47b1f7"
09ec231a-1b55-4cac-b668-7bd9930666b6-0	2021-09-24T03:39:55.724Z	g6uDpw1rUuPtKrHALplljIIUlGi1	"PEPTO__TRIGGER__0d57942f-e953-4660-bd92-9dfc0e47b1f7"
1179a680-a8a7-4646-a741-afcf2c24eb9d-0	2021-10-18T18:44:45.479Z	9p11Xc5Q2rSvc2wFBbecAxCRwWA3	"PERFUMES __TRIGGER__4d1a3f9e-fc46-4de1-a629-dfef41e850d3"
a6a43508-939a-4805-8840-1d6b9ffc9b5d-0	2021-10-11T14:32:21.597Z	F6MHukAQWYUxYn4kvqgfpbP93SG3	"PERIOD CRAMPS INFLAMM__TRIGGER__f938f3aa-f155-4798-9b27-693e7e4f3e45"
e7beda62-fa97-430c-9fe3-1f550919c418-0	2021-10-19T02:09:32.100Z	WQQDEnmRhhhLdxLa14uPtJtCfWS2	"PERIOD STARTING SOON __TRIGGER__1e2ffa00-95ae-4ca9-8c61-46925a436e90"
bad5f008-08e4-4db8-beca-753c3693fc6b-0	2021-10-19T02:09:36.002Z	WQQDEnmRhhhLdxLa14uPtJtCfWS2	"PERIOD STARTING SOON __TRIGGER__1e2ffa00-95ae-4ca9-8c61-46925a436e90"
d9382d81-c21d-4dab-9757-0f613cdcd7a2-0	2021-09-29T01:47:22.530Z	QQY3fsE7RZchoERXE5kCIWCMww62	"PERIOD__TRIGGER__0983e637-8cc5-46a0-84dd-76d23bfa15a0"
5daf0765-d59b-44b7-9ac8-d825fc5583d6-0	2021-09-29T01:45:53.155Z	QQY3fsE7RZchoERXE5kCIWCMww62	"PERIOD__TRIGGER__0983e637-8cc5-46a0-84dd-76d23bfa15a0"
d8a25ed6-1a54-4ac6-914d-33215fa28b8d-0	2021-10-18T20:06:10.289Z	DICdqC3zUXTs8PMtnh9A3ONbQBE2	"PHISICAL ACTIVITY__TRIGGER__cd957775-3770-4209-9be8-328f982c46d8"
3e571e58-02f4-4514-ba55-da3515741798-0	2021-10-18T20:06:44.259Z	DICdqC3zUXTs8PMtnh9A3ONbQBE2	"PHISICAL ACTIVITY__TRIGGER__cd957775-3770-4209-9be8-328f982c46d8"
42888175-85d1-42f6-b20b-f53f3178eaac-0	2021-10-16T07:44:21.002Z	DICdqC3zUXTs8PMtnh9A3ONbQBE2	"PHISICAL ACTIVITY__TRIGGER__cd957775-3770-4209-9be8-328f982c46d8"
d4e12da0-5f5e-4494-bc4a-3a72c42f79c6-0	2021-10-16T07:44:18.048Z	DICdqC3zUXTs8PMtnh9A3ONbQBE2	"PHISICAL ACTIVITY__TRIGGER__cd957775-3770-4209-9be8-328f982c46d8"
ee2f2e67-d4c9-42a5-b608-1b3274347e3c-0	2021-09-23T20:17:43.534Z	DICdqC3zUXTs8PMtnh9A3ONbQBE2	"PHISICAL ACTIVITY__TRIGGER__cd957775-3770-4209-9be8-328f982c46d8"
0955c896-c00f-4955-834a-5eea0c1d14eb-0	2021-10-05T15:50:14.498Z	DICdqC3zUXTs8PMtnh9A3ONbQBE2	"PHISICAL ACTIVITY__TRIGGER__cd957775-3770-4209-9be8-328f982c46d8"
3881de6b-9410-4724-bb82-bbfc930b05cb-0	2021-10-10T17:08:48.944Z	DICdqC3zUXTs8PMtnh9A3ONbQBE2	"PHISICAL ACTIVITY__TRIGGER__cd957775-3770-4209-9be8-328f982c46d8"
60300ebd-6cf6-4f45-8a81-3a157d940e21-0	2021-10-11T18:01:41.197Z	DICdqC3zUXTs8PMtnh9A3ONbQBE2	"PHISICAL ACTIVITY__TRIGGER__cd957775-3770-4209-9be8-328f982c46d8"
b9ac9a85-70ac-4de3-8f40-fb0cf7ad03f0-0	2021-09-26T19:24:00.245Z	DICdqC3zUXTs8PMtnh9A3ONbQBE2	"PHISICAL ACTIVITY__TRIGGER__cd957775-3770-4209-9be8-328f982c46d8"
bcaf53a5-f28d-40d8-a5ed-793ac2221d92-0	2021-09-29T12:46:05.841Z	DICdqC3zUXTs8PMtnh9A3ONbQBE2	"PHISICAL ACTIVITY__TRIGGER__cd957775-3770-4209-9be8-328f982c46d8"
bce6f291-9b14-4cc8-8d0b-3293639546bc-0	2021-09-29T12:47:40.750Z	DICdqC3zUXTs8PMtnh9A3ONbQBE2	"PHISICAL ACTIVITY__TRIGGER__cd957775-3770-4209-9be8-328f982c46d8"
a8ed0da9-2793-4ef9-9939-53c6ef266b15-0	2021-10-01T17:06:08.905Z	DICdqC3zUXTs8PMtnh9A3ONbQBE2	"PHISICAL ACTIVITY__TRIGGER__cd957775-3770-4209-9be8-328f982c46d8"
17187589-317f-43fc-9c13-d262f74f1028-0	2021-10-01T17:06:28.427Z	DICdqC3zUXTs8PMtnh9A3ONbQBE2	"PHISICAL ACTIVITY__TRIGGER__cd957775-3770-4209-9be8-328f982c46d8"
3b18b399-941f-4934-9c36-cb2a43c7c2bc-0	2021-10-02T11:44:59.627Z	qrKxf8tctfemBnTI5M9J59689E52	"PHONE __TRIGGER__fe725cfb-d450-4ea9-9f46-dca710afa2ce"
3a230d1c-ca0c-415e-894b-d7dbacf055f8-0	2021-10-02T09:53:31.800Z	qrKxf8tctfemBnTI5M9J59689E52	"PHONE __TRIGGER__fe725cfb-d450-4ea9-9f46-dca710afa2ce"
b86e277e-5c40-49ee-be50-48abe434d7bc-0	2021-10-02T09:54:04.041Z	qrKxf8tctfemBnTI5M9J59689E52	"PHONE __TRIGGER__fe725cfb-d450-4ea9-9f46-dca710afa2ce"
ce0e9492-228b-493c-857e-90b804111984-0	2021-10-02T11:43:59.348Z	qrKxf8tctfemBnTI5M9J59689E52	"PHONE __TRIGGER__fe725cfb-d450-4ea9-9f46-dca710afa2ce"
8b618214-7cfa-470e-b997-ef6153b060f6-0	2021-10-02T11:44:19.925Z	qrKxf8tctfemBnTI5M9J59689E52	"PHONE __TRIGGER__fe725cfb-d450-4ea9-9f46-dca710afa2ce"
043cdcc1-74f4-4e33-aa6f-0a4eb2347464-0	2021-10-02T11:44:37.370Z	qrKxf8tctfemBnTI5M9J59689E52	"PHONE __TRIGGER__fe725cfb-d450-4ea9-9f46-dca710afa2ce"
a2f1a5fb-d1c0-436f-a627-69bd70a6f82e-0	2021-10-12T17:35:26.943Z	qrKxf8tctfemBnTI5M9J59689E52	"PHONE __TRIGGER__fe725cfb-d450-4ea9-9f46-dca710afa2ce"
23636df1-db86-401d-97d3-87822eb59533-0	2021-10-02T12:29:36.464Z	n7mM8gHSzGezQpyDuq7coV5cVIi2	"PHYSICAL OVERWORK__TRIGGER__fd891083-641c-4fa7-a239-aaa784a9d7c6"
448d5da8-f193-44a2-9578-2cb43af16cc5-0	2021-10-15T11:40:51.782Z	rd3nD6p0JReWN0gQJ68WbbToj1b2	"PINEAPPLE__TRIGGER__40e589f8-00be-4356-94c8-a34dda329894"
c12e1846-e1a8-4564-bf20-3c9a2c9d08d8-0	2021-10-15T11:40:51.782Z	rd3nD6p0JReWN0gQJ68WbbToj1b2	"PINEAPPLE__TRIGGER__40e589f8-00be-4356-94c8-a34dda329894"
7be540f4-0197-485f-854a-73919ce2750b-0	2021-10-11T18:01:52.733Z	DICdqC3zUXTs8PMtnh9A3ONbQBE2	"PIZZA HOME__TRIGGER__648ae34c-9d25-4d0e-9542-bb33fb4622ba"
0c05e03e-5619-42ec-9ee0-a6bc3de523f0-0	2021-10-15T11:40:51.782Z	rd3nD6p0JReWN0gQJ68WbbToj1b2	"PIZZA__TRIGGER__9cc10087-b9c6-4e43-a33c-daed0f92f15f"
9f86ad49-a928-42fe-a7ea-89866b0410a9-0	2021-10-15T11:40:51.782Z	rd3nD6p0JReWN0gQJ68WbbToj1b2	"PIZZA__TRIGGER__9cc10087-b9c6-4e43-a33c-daed0f92f15f"
565d8bc2-1c0f-4669-b3b4-e25406934e46-0	2021-10-15T11:40:51.782Z	rd3nD6p0JReWN0gQJ68WbbToj1b2	"PIZZA__TRIGGER__9cc10087-b9c6-4e43-a33c-daed0f92f15f"
021f4343-f398-4fbc-a7b8-fb6572c4c075-0	2021-10-15T11:40:51.782Z	rd3nD6p0JReWN0gQJ68WbbToj1b2	"PIZZA__TRIGGER__9cc10087-b9c6-4e43-a33c-daed0f92f15f"
5e9a80a7-82b6-4e8d-9906-6f7eb7ba85e2-0	2021-10-15T11:40:51.782Z	rd3nD6p0JReWN0gQJ68WbbToj1b2	"PIZZA__TRIGGER__9cc10087-b9c6-4e43-a33c-daed0f92f15f"
0d40b9e2-dce4-489e-9651-91301aed68dc-0	2021-10-15T11:40:51.782Z	rd3nD6p0JReWN0gQJ68WbbToj1b2	"PIZZA__TRIGGER__9cc10087-b9c6-4e43-a33c-daed0f92f15f"
3eb42ae4-4d0b-46ba-8208-eca61cb95e3f-0	2021-10-15T11:40:51.782Z	rd3nD6p0JReWN0gQJ68WbbToj1b2	"PIZZA__TRIGGER__9cc10087-b9c6-4e43-a33c-daed0f92f15f"
11fbf298-8ddd-4db2-80bb-53624cdfeb58-0	2021-10-15T11:40:51.782Z	rd3nD6p0JReWN0gQJ68WbbToj1b2	"PIZZA__TRIGGER__9cc10087-b9c6-4e43-a33c-daed0f92f15f"
86704ca8-0f95-4a2c-92f1-688ece12daae-0	2021-10-02T11:54:02.482Z	Ba8umGGqilQ6kqvdP3LQKItWRm12	"PLANE_FLIGHT__TRIGGER"
7710b18d-1da0-4624-bb64-99f360e150ce-0	2021-10-02T11:53:36.633Z	Ba8umGGqilQ6kqvdP3LQKItWRm12	"PLANE_FLIGHT__TRIGGER"
0dd071d8-1914-40e0-9ca7-566a4256a402-0	2021-10-02T11:53:55.922Z	Ba8umGGqilQ6kqvdP3LQKItWRm12	"PLANE_FLIGHT__TRIGGER"
58e9df3e-0d01-41f2-9180-a331f1623f15-0	2021-10-01T18:53:11.970Z	suHMetAhUHM3kfcaruIpqV5q95S2	"PLANE_FLIGHT__TRIGGER"
5ab54b77-b73f-4e05-a68a-ea9233a4fb68-0	2021-10-01T18:53:18.371Z	suHMetAhUHM3kfcaruIpqV5q95S2	"PLANE_FLIGHT__TRIGGER"
189ba17e-33ef-440b-8993-1cf3ff7074b1-0	2021-09-19T19:54:41.051Z	t5l6or2aTEQaUtGdZAb59v1PADf2	"PLANE_FLIGHT__TRIGGER"
da7777ed-9270-4b1b-9b32-267506295c80-0	2021-09-19T19:54:41.157Z	t5l6or2aTEQaUtGdZAb59v1PADf2	"PLANE_FLIGHT__TRIGGER"
fd6da589-98a5-4ae7-a81d-8865cc6665ae-0	2021-10-07T20:23:59.758Z	vhIL0NATXPQ5WVysCnJIQT2kUay1	"PLANE_FLIGHT__TRIGGER"
a303343f-15f0-40ec-a4ea-85dd5d21790c-0	2021-10-07T20:23:58.968Z	vhIL0NATXPQ5WVysCnJIQT2kUay1	"PLANE_FLIGHT__TRIGGER"
aff4f557-b5ee-491f-8651-33185bcbb42b-0	2021-10-03T14:25:15.463Z	pUHEiTLvQJMmHU6674gdAvB8CXf1	"POLLEN __TRIGGER__8492de66-f5f1-43f0-b287-5504494fd890"
3c1889a2-4898-4fa3-ad45-7a838c6cab86-0	2021-10-12T10:57:45.782Z	pUHEiTLvQJMmHU6674gdAvB8CXf1	"POLLEN __TRIGGER__8492de66-f5f1-43f0-b287-5504494fd890"
4eef633c-81e0-4b6d-a19b-8af26e46b079-0	2021-10-12T15:35:50.060Z	pUHEiTLvQJMmHU6674gdAvB8CXf1	"POLLEN __TRIGGER__8492de66-f5f1-43f0-b287-5504494fd890"
c9b2819f-7e12-4c72-b108-e9f3747ff047-0	2021-10-13T10:40:53.295Z	pUHEiTLvQJMmHU6674gdAvB8CXf1	"POLLEN __TRIGGER__8492de66-f5f1-43f0-b287-5504494fd890"
7275727f-0857-4050-a6ee-d527c68f1ca8-0	2021-10-14T16:35:19.407Z	pUHEiTLvQJMmHU6674gdAvB8CXf1	"POLLEN __TRIGGER__8492de66-f5f1-43f0-b287-5504494fd890"
489a40c9-1f95-4cba-8b0b-433f0bd538cc-0	2021-09-27T13:43:11.048Z	pUHEiTLvQJMmHU6674gdAvB8CXf1	"POLLEN __TRIGGER__8492de66-f5f1-43f0-b287-5504494fd890"
94a223ed-0b89-4dc8-99f1-ba3d9d1c8f6a-0	2021-09-27T13:42:43.809Z	pUHEiTLvQJMmHU6674gdAvB8CXf1	"POLLEN __TRIGGER__8492de66-f5f1-43f0-b287-5504494fd890"
eeba5faa-1bed-4763-8d2f-8691c903ffeb-0	2021-09-28T07:37:25.977Z	pUHEiTLvQJMmHU6674gdAvB8CXf1	"POLLEN __TRIGGER__8492de66-f5f1-43f0-b287-5504494fd890"
a60d1de7-2213-4ec9-8110-5bc2768e156f-0	2021-09-29T13:48:15.600Z	pUHEiTLvQJMmHU6674gdAvB8CXf1	"POLLEN __TRIGGER__8492de66-f5f1-43f0-b287-5504494fd890"
2118246a-d344-4432-92a4-fa7e1cfbb2ec-0	2021-10-01T10:33:47.467Z	pUHEiTLvQJMmHU6674gdAvB8CXf1	"POLLEN __TRIGGER__8492de66-f5f1-43f0-b287-5504494fd890"
75ad2f23-0b05-460a-b5b0-e807c2fd473e-0	2021-10-14T21:35:49.811Z	PEtlqwVASBYgPnKcbzRIcentVgj2	"POOR SLEEP__TRIGGER__64bc5fe6-3e60-40fb-8995-13ed363b13d7"
d3492a0f-a7e2-4ea0-bffb-5c71e216c8c2-0	2021-10-10T15:50:28.914Z	PEtlqwVASBYgPnKcbzRIcentVgj2	"POOR SLEEP__TRIGGER__64bc5fe6-3e60-40fb-8995-13ed363b13d7"
f8b61124-166a-49dd-81c4-2c480b250501-0	2021-10-01T17:43:49.711Z	PEtlqwVASBYgPnKcbzRIcentVgj2	"POOR SLEEP__TRIGGER__64bc5fe6-3e60-40fb-8995-13ed363b13d7"
9e8ea2ff-dc90-4754-baf2-1ca7e66870aa-0	2021-10-04T03:30:23.636Z	VXi9q2ka0JW0nGvhJUcX6yHEiJh2	"POOR SLEEP__TRIGGER__8251c3e4-e95b-4c98-9095-f696b105673f"
a5e21d5a-1424-4c54-b265-9f6420f72cb2-0	2021-10-07T16:41:36.735Z	VXi9q2ka0JW0nGvhJUcX6yHEiJh2	"POOR SLEEP__TRIGGER__8251c3e4-e95b-4c98-9095-f696b105673f"
c7c5247a-be96-479c-9dff-89098275e1b5-0	2021-10-06T23:58:18.688Z	oVbZaBv0djaQJ1wrqOshOvnWINz2	"POOR SLEEP__TRIGGER__c1e84490-344c-4820-bb52-8559e43885cc"
57bdc47b-6e47-478a-a464-aa628b85de2b-0	2021-10-10T13:31:40.948Z	oVbZaBv0djaQJ1wrqOshOvnWINz2	"POOR SLEEP__TRIGGER__c1e84490-344c-4820-bb52-8559e43885cc"
f8b2a7e9-c575-4dd7-9168-5591319c0934-0	2021-10-15T12:14:45.476Z	Ba8umGGqilQ6kqvdP3LQKItWRm12	"POOR SLEEP__TRIGGER__c350671d-d8e9-4811-9c93-533cfc4db9cc"
6143f954-2528-439f-95e0-29cbcd0573be-0	2021-09-24T18:53:46.212Z	Ba8umGGqilQ6kqvdP3LQKItWRm12	"POOR SLEEP__TRIGGER__c350671d-d8e9-4811-9c93-533cfc4db9cc"
8b075429-9347-4d32-bdd0-984da0c0ac7a-0	2021-10-17T14:22:38.791Z	Ba8umGGqilQ6kqvdP3LQKItWRm12	"POOR SLEEP__TRIGGER__c350671d-d8e9-4811-9c93-533cfc4db9cc"
d33a7203-a935-4776-a90a-b8321b054740-0	2021-09-26T12:42:10.012Z	Ba8umGGqilQ6kqvdP3LQKItWRm12	"POOR SLEEP__TRIGGER__c350671d-d8e9-4811-9c93-533cfc4db9cc"
5229d741-41aa-4b83-97e6-4f066f555fe8-0	2021-09-30T12:09:23.019Z	wAenWOPWBHdm1PczZCicC9gaARO2	"PORK__TRIGGER__3176e8dc-8b2a-456e-a371-616fd64d9752"
d148684f-8973-402a-8ab7-85acf87dd41b-0	2021-09-30T12:09:23.019Z	wAenWOPWBHdm1PczZCicC9gaARO2	"PORK__TRIGGER__3176e8dc-8b2a-456e-a371-616fd64d9752"
6e461141-c30b-4e25-9dc6-91b785906a2d-0	2021-09-30T12:09:23.019Z	wAenWOPWBHdm1PczZCicC9gaARO2	"PORK__TRIGGER__3176e8dc-8b2a-456e-a371-616fd64d9752"
925442f3-2b57-4032-860d-35c086388d97-0	2021-09-30T12:09:23.019Z	wAenWOPWBHdm1PczZCicC9gaARO2	"PORK__TRIGGER__3176e8dc-8b2a-456e-a371-616fd64d9752"
80faad4c-fd0e-4c09-bec9-486c55b341e7-0	2021-09-30T12:09:23.019Z	wAenWOPWBHdm1PczZCicC9gaARO2	"PORK__TRIGGER__3176e8dc-8b2a-456e-a371-616fd64d9752"
5dfc854e-124f-4a06-9160-429bdbca64d0-0	2021-09-30T12:09:23.019Z	wAenWOPWBHdm1PczZCicC9gaARO2	"PORK__TRIGGER__3176e8dc-8b2a-456e-a371-616fd64d9752"
b163f0ac-04ca-4003-8241-fd09f7810f77-0	2021-09-30T12:09:23.019Z	wAenWOPWBHdm1PczZCicC9gaARO2	"PORK__TRIGGER__3176e8dc-8b2a-456e-a371-616fd64d9752"
c2fc8b0d-6872-4370-9346-45ed74a6e53c-0	2021-09-30T02:42:02.815Z	g1e1bL9NMrdFQfWI6MtGNWuo2PY2	"PREDNISONE MG__TRIGGER__338b090a-2b5e-4c7f-ad12-f4d02068f9a4"
2f22e500-2d16-4943-93b2-c88e6fa53626-0	2021-09-25T17:27:19.597Z	6UhMJpGfIceI4A7hFnRgAIRnE6z2	"PRESSURE CHANGE __TRIGGER__4f580c28-2796-4da5-843c-9f5279094ecf"
f3ee20d0-0bcb-4df8-82a4-109b1edc211c-0	2021-09-25T17:31:39.359Z	6UhMJpGfIceI4A7hFnRgAIRnE6z2	"PRESSURE CHANGE __TRIGGER__4f580c28-2796-4da5-843c-9f5279094ecf"
9a2f517b-3544-498a-b189-74216cd5d61a-0	2021-10-05T13:50:04.214Z	idNPPfWQXNYBFAKsesz3oUdNCPC2	"PRESSURE__TRIGGER__10c60655-f593-4c60-a6d9-17d913cbad15"
d729527b-5253-4394-9dbf-876f9698fcb8-0	2021-10-05T13:50:19.882Z	idNPPfWQXNYBFAKsesz3oUdNCPC2	"PRESSURE__TRIGGER__10c60655-f593-4c60-a6d9-17d913cbad15"
59530cce-c0e5-4370-ba3f-b8f8f60f2c96-0	2021-10-11T16:45:30.164Z	t9EGaOxYKoPcMHh0JhCso1aEGo72	"PROCESSED FOODS__TRIGGER__2c1e4d23-9706-40ab-aff6-98541d958034"
768d45dd-0804-4bab-a034-89fb0628d3f0-0	2021-09-30T02:42:02.815Z	g1e1bL9NMrdFQfWI6MtGNWuo2PY2	"PROCHLORPERAZINE__TRIGGER__55216b02-b1e3-4230-a7ac-0b25eeeca041"
9c19f0b7-928d-4118-9c13-47013c40720f-0	2021-09-30T02:42:02.815Z	g1e1bL9NMrdFQfWI6MtGNWuo2PY2	"PROCHLORPERAZINE__TRIGGER__55216b02-b1e3-4230-a7ac-0b25eeeca041"
baae3eb0-bde3-4993-bf9e-77a721f562e9-0	2021-09-30T02:42:02.815Z	g1e1bL9NMrdFQfWI6MtGNWuo2PY2	"PROCHLORPERAZINE__TRIGGER__55216b02-b1e3-4230-a7ac-0b25eeeca041"
3acbe78f-c23c-4253-9b84-df123100eb8e-0	2021-09-30T02:42:02.815Z	g1e1bL9NMrdFQfWI6MtGNWuo2PY2	"PROCHLORPERAZINE__TRIGGER__55216b02-b1e3-4230-a7ac-0b25eeeca041"
239d4742-0489-44ce-8c7b-5352ebb235d0-0	2021-09-30T02:42:02.815Z	g1e1bL9NMrdFQfWI6MtGNWuo2PY2	"PROCHLORPERAZINE__TRIGGER__55216b02-b1e3-4230-a7ac-0b25eeeca041"
48f0e4e8-9222-4fdf-8339-c6d091ec5dec-0	2021-09-30T02:42:02.815Z	g1e1bL9NMrdFQfWI6MtGNWuo2PY2	"PROCHLORPERAZINE__TRIGGER__55216b02-b1e3-4230-a7ac-0b25eeeca041"
3bac1f7c-b17c-48dd-83be-1fe8ea35d904-0	2021-09-30T02:42:02.815Z	g1e1bL9NMrdFQfWI6MtGNWuo2PY2	"PROCHLORPERAZINE__TRIGGER__55216b02-b1e3-4230-a7ac-0b25eeeca041"
f170c226-45c3-472b-9cc9-ac9cd0919e4f-0	2021-09-30T02:42:02.815Z	g1e1bL9NMrdFQfWI6MtGNWuo2PY2	"PROCHLORPERAZINE__TRIGGER__55216b02-b1e3-4230-a7ac-0b25eeeca041"
4d4c8110-1708-4eff-bae5-515a081c4f5a-0	2021-09-30T02:42:02.815Z	g1e1bL9NMrdFQfWI6MtGNWuo2PY2	"PROCHLORPERAZINE__TRIGGER__55216b02-b1e3-4230-a7ac-0b25eeeca041"
2021ddb9-0aba-4d50-b2f8-da5a1a45debe-0	2021-09-30T02:42:02.815Z	g1e1bL9NMrdFQfWI6MtGNWuo2PY2	"PROCHLORPERAZINE__TRIGGER__55216b02-b1e3-4230-a7ac-0b25eeeca041"
d2502071-02f2-4674-a299-96750d837177-0	2021-09-30T02:42:02.815Z	g1e1bL9NMrdFQfWI6MtGNWuo2PY2	"PROCHLORPERAZINE__TRIGGER__55216b02-b1e3-4230-a7ac-0b25eeeca041"
70d37ec1-2a79-4769-bd9c-224a08d4a42a-0	2021-09-30T02:42:02.815Z	g1e1bL9NMrdFQfWI6MtGNWuo2PY2	"PROCHLORPERAZINE__TRIGGER__55216b02-b1e3-4230-a7ac-0b25eeeca041"
8e3d1b61-cacd-4ba6-b3c0-d176ff6dc034-0	2021-09-30T02:42:02.815Z	g1e1bL9NMrdFQfWI6MtGNWuo2PY2	"PROCHLORPERAZINE__TRIGGER__55216b02-b1e3-4230-a7ac-0b25eeeca041"
46d7fe2b-8ef9-4fef-b4bb-efef733b8bb4-0	2021-09-30T02:42:02.815Z	g1e1bL9NMrdFQfWI6MtGNWuo2PY2	"PROCHLORPERAZINE__TRIGGER__55216b02-b1e3-4230-a7ac-0b25eeeca041"
b1152fb2-27e2-4d57-ab8a-fe17c1961d6c-0	2021-09-30T02:42:02.815Z	g1e1bL9NMrdFQfWI6MtGNWuo2PY2	"PROCHLORPERAZINE__TRIGGER__55216b02-b1e3-4230-a7ac-0b25eeeca041"
06fcd3ea-b0fb-49a3-bf12-234922178a2f-0	2021-09-30T02:42:02.815Z	g1e1bL9NMrdFQfWI6MtGNWuo2PY2	"PROCHLORPERAZINE__TRIGGER__55216b02-b1e3-4230-a7ac-0b25eeeca041"
7074731c-3062-4e37-8aea-3f206a86c0e5-0	2021-09-30T02:42:02.815Z	g1e1bL9NMrdFQfWI6MtGNWuo2PY2	"PROCHLORPERAZINE__TRIGGER__55216b02-b1e3-4230-a7ac-0b25eeeca041"
5d0f9ff1-c54f-4811-83b9-4dce3cceb615-0	2021-09-30T02:42:02.815Z	g1e1bL9NMrdFQfWI6MtGNWuo2PY2	"PROCHLORPERAZINE__TRIGGER__55216b02-b1e3-4230-a7ac-0b25eeeca041"
3eac2493-d995-4999-9dc2-d8373610e668-0	2021-09-30T02:42:02.815Z	g1e1bL9NMrdFQfWI6MtGNWuo2PY2	"PROCHLORPERAZINE__TRIGGER__55216b02-b1e3-4230-a7ac-0b25eeeca041"
2cb295d4-c38e-4f5c-8a17-301e9cd7fd07-0	2021-09-30T02:42:02.815Z	g1e1bL9NMrdFQfWI6MtGNWuo2PY2	"PROCHLORPERAZINE__TRIGGER__55216b02-b1e3-4230-a7ac-0b25eeeca041"
30d8633d-08eb-482a-8442-2b5c7ac6645e-0	2021-09-30T02:42:02.815Z	g1e1bL9NMrdFQfWI6MtGNWuo2PY2	"PROCHLORPERAZINE__TRIGGER__55216b02-b1e3-4230-a7ac-0b25eeeca041"
821e33c7-e1e6-47f5-b6e6-3f3b54db8f55-0	2021-09-30T02:42:02.815Z	g1e1bL9NMrdFQfWI6MtGNWuo2PY2	"PROCHLORPERAZINE__TRIGGER__55216b02-b1e3-4230-a7ac-0b25eeeca041"
f80fe356-543a-4e93-a1a5-7323b8d530bd-0	2021-09-30T02:42:02.815Z	g1e1bL9NMrdFQfWI6MtGNWuo2PY2	"PROCHLORPERAZINE__TRIGGER__55216b02-b1e3-4230-a7ac-0b25eeeca041"
f831ae9c-75e3-4c36-9472-b8f222bdc197-0	2021-09-30T02:42:02.815Z	g1e1bL9NMrdFQfWI6MtGNWuo2PY2	"PROCHLORPERAZINE__TRIGGER__55216b02-b1e3-4230-a7ac-0b25eeeca041"
ca8a8aff-965f-48f8-a4ca-15802149425f-0	2021-09-30T02:42:02.815Z	g1e1bL9NMrdFQfWI6MtGNWuo2PY2	"PROCHLORPERAZINE__TRIGGER__55216b02-b1e3-4230-a7ac-0b25eeeca041"
d5c33c60-7e56-45ba-8819-6606546ff2af-0	2021-09-30T02:42:02.815Z	g1e1bL9NMrdFQfWI6MtGNWuo2PY2	"PROCHLORPERAZINE__TRIGGER__55216b02-b1e3-4230-a7ac-0b25eeeca041"
f7d21c00-6502-488f-9e85-a28d578625df-0	2021-09-30T02:42:02.815Z	g1e1bL9NMrdFQfWI6MtGNWuo2PY2	"PROCHLORPERAZINE__TRIGGER__55216b02-b1e3-4230-a7ac-0b25eeeca041"
4512275f-9d5d-4031-affd-1e3b5d452acb-0	2021-09-30T02:42:02.815Z	g1e1bL9NMrdFQfWI6MtGNWuo2PY2	"PROCHLORPERAZINE__TRIGGER__55216b02-b1e3-4230-a7ac-0b25eeeca041"
7a538c70-a87e-489b-92b2-47e1314efbcd-0	2021-09-30T02:42:02.815Z	g1e1bL9NMrdFQfWI6MtGNWuo2PY2	"PROCHLORPERAZINE__TRIGGER__55216b02-b1e3-4230-a7ac-0b25eeeca041"
2062e32f-8242-4546-9430-0ceef8f0695a-0	2021-10-05T15:57:34.685Z	eOxWt6AfZxSylDxN5kaiAv2tK4X2	"RAIN OR STORM__TRIGGER__45244b62-cdfb-4e10-9439-4b1402c41969"
c20f5983-3b26-4927-9721-8ce27bcb9fb4-0	2021-09-30T02:42:02.815Z	g1e1bL9NMrdFQfWI6MtGNWuo2PY2	"RAINTHUNDERSTORM__TRIGGER__0b13491b-b2b3-4cd9-b66f-730fb11a334f"
50239b19-21b3-4a31-b609-a4f1ad9ef2dc-0	2021-09-19T22:02:31.551Z	5m7yv24jxxRRVL7MULhxc78VbvI3	"RAINY WEATHER__TRIGGER__902f0f4c-020a-4cd4-8128-997e8fe45c0b"
ca26136b-6442-4f2f-991d-e7f9dcfd3595-0	2021-09-21T00:02:26.287Z	5m7yv24jxxRRVL7MULhxc78VbvI3	"RAINY WEATHER__TRIGGER__902f0f4c-020a-4cd4-8128-997e8fe45c0b"
2f12057c-402b-4688-a4a6-fac9dbcab8c9-0	2021-09-21T20:14:32.090Z	5m7yv24jxxRRVL7MULhxc78VbvI3	"RAINY WEATHER__TRIGGER__902f0f4c-020a-4cd4-8128-997e8fe45c0b"
c098a1e2-e29d-4978-9150-787f44946ad2-0	2021-09-22T16:23:52.205Z	5m7yv24jxxRRVL7MULhxc78VbvI3	"RAINY WEATHER__TRIGGER__902f0f4c-020a-4cd4-8128-997e8fe45c0b"
5655fd48-5720-417b-8d83-6220e7b3aad9-0	2021-10-04T09:55:32.342Z	5m7yv24jxxRRVL7MULhxc78VbvI3	"RAINY WEATHER__TRIGGER__902f0f4c-020a-4cd4-8128-997e8fe45c0b"
883f79fb-e929-4b6f-a929-222714170c35-0	2021-10-04T09:56:04.420Z	5m7yv24jxxRRVL7MULhxc78VbvI3	"RAINY WEATHER__TRIGGER__902f0f4c-020a-4cd4-8128-997e8fe45c0b"
741acdde-db64-411f-83dd-885acce87a63-0	2021-10-04T09:55:59.226Z	5m7yv24jxxRRVL7MULhxc78VbvI3	"RAINY WEATHER__TRIGGER__902f0f4c-020a-4cd4-8128-997e8fe45c0b"
8e83656c-4d70-41dc-b99a-e53f0ef21c84-0	2021-10-04T09:56:10.898Z	5m7yv24jxxRRVL7MULhxc78VbvI3	"RAINY WEATHER__TRIGGER__902f0f4c-020a-4cd4-8128-997e8fe45c0b"
b0ad788c-ed1d-425f-9679-a2f1035e4cdb-0	2021-10-07T14:37:14.427Z	5m7yv24jxxRRVL7MULhxc78VbvI3	"RAINY WEATHER__TRIGGER__902f0f4c-020a-4cd4-8128-997e8fe45c0b"
ad721612-68e3-41d5-862e-ad4720a178d9-0	2021-09-24T23:58:54.065Z	SQ8Jf5gdsOcrnPBPfSnTPvWYXt33	"RAIN__TRIGGER__0967b384-b970-4703-a342-a9432c3b0ae3"
ddd96c78-1061-46b2-bb46-6e588c8b97dd-0	2021-10-07T02:46:38.180Z	tIltx28Y3rVnvCdPmI85yjAmTPI3	"RAIN__TRIGGER__336e0d25-39f7-4c2a-a3a5-e6afae68471b"
56a54213-50db-4885-a565-aab30af07ee6-0	2021-10-07T02:44:50.316Z	tIltx28Y3rVnvCdPmI85yjAmTPI3	"RAIN__TRIGGER__336e0d25-39f7-4c2a-a3a5-e6afae68471b"
8948e4bc-9d33-41ab-a284-0639bbbf6191-0	2021-10-07T02:46:17.046Z	tIltx28Y3rVnvCdPmI85yjAmTPI3	"RAIN__TRIGGER__336e0d25-39f7-4c2a-a3a5-e6afae68471b"
da78e5b9-6119-4688-bcb7-ee6be9587c46-0	2021-09-29T00:44:39.196Z	Okp7RjfHyqf0fhMcZ0gchboasfO2	"RAIN__TRIGGER__586175b9-600c-49a9-9735-2a7c178b7cbb"
d97a5d80-6984-41d8-83ee-fe6d9a7f71fa-0	2021-10-04T02:00:01.123Z	7mm3JwrX9sMdR8obtDmSY0o8l4b2	"RAIN__TRIGGER__5cdc6da8-1657-4311-b368-d8332c2aec00"
972f6100-8a05-47b8-b14f-d2269340ebeb-0	2021-10-08T15:23:52.237Z	7mm3JwrX9sMdR8obtDmSY0o8l4b2	"RAIN__TRIGGER__5cdc6da8-1657-4311-b368-d8332c2aec00"
b1359f77-4e62-4959-bb30-c051dfbe5c61-0	2021-09-26T05:12:10.143Z	wamb935R5wOqjdpWf6Nhzbqd41m1	"RAIN__TRIGGER__60b9ca23-09b1-4904-8fec-8c41a22cc7f5"
a2df8038-429e-4bac-abea-40567c76f5fa-0	2021-10-13T10:40:49.065Z	pUHEiTLvQJMmHU6674gdAvB8CXf1	"RAIN__TRIGGER__e4c4cae8-cfb0-4c73-babc-7fd60acf69da"
d542cfa1-afb8-4bc5-8b42-ad15de696371-0	2021-09-29T13:48:21.311Z	pUHEiTLvQJMmHU6674gdAvB8CXf1	"RAIN__TRIGGER__e4c4cae8-cfb0-4c73-babc-7fd60acf69da"
eef72497-1891-409b-81dd-64b82d8ac34d-0	2021-10-02T15:59:31.702Z	Qf7rF2JGNzU6f03U1yKXrVakBJj1	"READING__TRIGGER__aebc72de-c748-49c6-9b12-b5d06e2e2418"
80db570e-6efe-4a7d-af22-001ce13180c8-0	2021-10-02T16:01:17.202Z	Qf7rF2JGNzU6f03U1yKXrVakBJj1	"READING__TRIGGER__aebc72de-c748-49c6-9b12-b5d06e2e2418"
e035c449-7b5b-490e-9b37-b9ebfa17a1c7-0	2021-10-02T16:01:20.925Z	Qf7rF2JGNzU6f03U1yKXrVakBJj1	"READING__TRIGGER__aebc72de-c748-49c6-9b12-b5d06e2e2418"
0a8081fc-8a67-4aed-8694-d5ecb59eb8a2-0	2021-10-02T16:01:21.367Z	Qf7rF2JGNzU6f03U1yKXrVakBJj1	"READING__TRIGGER__aebc72de-c748-49c6-9b12-b5d06e2e2418"
5ad94b81-9aa7-4acb-9a59-754bcb638ea2-0	2021-10-02T16:01:25.421Z	Qf7rF2JGNzU6f03U1yKXrVakBJj1	"READING__TRIGGER__aebc72de-c748-49c6-9b12-b5d06e2e2418"
fe933950-1b19-4522-af4e-807f80fde32a-0	2021-10-02T16:01:35.586Z	Qf7rF2JGNzU6f03U1yKXrVakBJj1	"READING__TRIGGER__aebc72de-c748-49c6-9b12-b5d06e2e2418"
e4945fe0-fc4f-4dc5-91de-5053a5e1c015-0	2021-10-03T06:01:30.168Z	Qf7rF2JGNzU6f03U1yKXrVakBJj1	"READING__TRIGGER__aebc72de-c748-49c6-9b12-b5d06e2e2418"
8736647e-ca90-4d8d-a8d2-e1111428fcd2-0	2021-10-03T06:01:31.739Z	Qf7rF2JGNzU6f03U1yKXrVakBJj1	"READING__TRIGGER__aebc72de-c748-49c6-9b12-b5d06e2e2418"
bee8834d-e008-4a3c-aefd-16f3196ac2dd-0	2021-10-03T06:01:34.303Z	Qf7rF2JGNzU6f03U1yKXrVakBJj1	"READING__TRIGGER__aebc72de-c748-49c6-9b12-b5d06e2e2418"
4c0895c2-d0d9-4574-908e-0745bbde504e-0	2021-10-03T06:01:35.936Z	Qf7rF2JGNzU6f03U1yKXrVakBJj1	"READING__TRIGGER__aebc72de-c748-49c6-9b12-b5d06e2e2418"
a2434be2-ac03-4355-bed8-84a95bc50013-0	2021-10-06T21:41:27.817Z	u2vji4jEmMO2KWZ0OOkYpGRT3ik2	"REBOUND__TRIGGER__fddafdb9-bfd6-4e67-a7d9-f17c962ab65e"
f23ce5a7-0d47-404d-9dca-3e4c82a89abe-0	2021-09-23T23:03:27.561Z	TOPoiI136mRJodjcY3KsFOgtZk52	"RED WINE__TRIGGER__0e63510d-d79e-489e-b15b-5020ca0121d1"
c990820f-a491-4ab0-9b0b-2ff4062ed8e3-0	2021-10-17T02:24:34.550Z	7iuhn2XWKXciwhFF0cT4nyS33DI2	"RED WINE__TRIGGER__27815579-255d-4d97-b4cd-925781343c54"
00f19d9d-6da3-4457-9823-f858b76f92cc-0	2021-10-16T01:27:23.392Z	1DCqFDjooSflhgzb6yuUlncKhQ02	"RED WINE__TRIGGER__c2c39476-812d-41ab-89dd-ade801e33021"
4fbc732b-417c-423b-8953-147c01d7090a-0	2021-09-26T19:22:57.975Z	DICdqC3zUXTs8PMtnh9A3ONbQBE2	"RED WINE__TRIGGER__dc2f3deb-89b3-4700-a6e2-d2ce9eaeafb0"
cd6f61fe-7a6e-4b7a-8168-c131ca432ee7-0	2021-10-01T17:06:47.613Z	DICdqC3zUXTs8PMtnh9A3ONbQBE2	"RED WINE__TRIGGER__dc2f3deb-89b3-4700-a6e2-d2ce9eaeafb0"
2e85e286-1054-4600-ab4e-97fb2ea1d8d2-0	2021-10-01T17:06:54.471Z	DICdqC3zUXTs8PMtnh9A3ONbQBE2	"RED WINE__TRIGGER__dc2f3deb-89b3-4700-a6e2-d2ce9eaeafb0"
e55710d4-9f96-4499-9a82-e240049a16c7-0	2021-10-08T11:55:59.223Z	Av4ZPn9lhfWb63mu6IG47NDQm232	"RED WINE__TRIGGER__f1b808d3-86a5-4b30-8c6b-4dea2a423bf3"
88ba0efd-e1d7-4766-8c03-44674774113b-0	2021-10-08T11:55:59.223Z	Av4ZPn9lhfWb63mu6IG47NDQm232	"RED WINE__TRIGGER__f1b808d3-86a5-4b30-8c6b-4dea2a423bf3"
7262f5d2-6dc2-47a8-9340-b4d0ee44b478-0	2021-10-08T11:55:59.223Z	Av4ZPn9lhfWb63mu6IG47NDQm232	"RED WINE__TRIGGER__f1b808d3-86a5-4b30-8c6b-4dea2a423bf3"
f9b6b6da-bdbe-4be7-95d8-fb6a5f9356a2-0	2021-10-08T11:55:59.223Z	Av4ZPn9lhfWb63mu6IG47NDQm232	"RED WINE__TRIGGER__f1b808d3-86a5-4b30-8c6b-4dea2a423bf3"
4f1d79ef-7c58-49e4-afd0-9eab2e6ecfef-0	2021-10-08T11:55:59.223Z	Av4ZPn9lhfWb63mu6IG47NDQm232	"RED WINE__TRIGGER__f1b808d3-86a5-4b30-8c6b-4dea2a423bf3"
7243bf32-343d-4e15-a2e4-fe40b37de8a5-0	2021-10-08T11:55:59.223Z	Av4ZPn9lhfWb63mu6IG47NDQm232	"RED WINE__TRIGGER__f1b808d3-86a5-4b30-8c6b-4dea2a423bf3"
4c7a7b72-89ad-4a6d-b1a7-e114f586119d-0	2021-10-08T11:55:59.223Z	Av4ZPn9lhfWb63mu6IG47NDQm232	"RED WINE__TRIGGER__f1b808d3-86a5-4b30-8c6b-4dea2a423bf3"
13508ad1-80e5-4dc7-9bf8-d71ffe2a41cf-0	2021-10-08T11:55:59.223Z	Av4ZPn9lhfWb63mu6IG47NDQm232	"RED WINE__TRIGGER__f1b808d3-86a5-4b30-8c6b-4dea2a423bf3"
61633f44-d7c9-4679-91c9-c4f1f38e7189-0	2021-10-04T00:04:57.184Z	TgusJvLGgRUfZH1k7XybdhyEUlz2	"RIDE NAP __TRIGGER__d4971075-b048-4871-81a9-6597a22e8c5e"
f2952fc2-edb8-4efd-8a88-4af9601bf6b6-0	2021-09-30T02:42:02.815Z	g1e1bL9NMrdFQfWI6MtGNWuo2PY2	"RINGING IN EARS__TRIGGER__7001510d-4650-4ab5-91d0-8a0fcf214304"
b1953909-afd9-4fce-b0a6-51b0c71b7eae-0	2021-09-30T02:42:02.815Z	g1e1bL9NMrdFQfWI6MtGNWuo2PY2	"RIZATRIPTAN__TRIGGER__a64ab4e2-81f4-49a9-acd2-0112923a6255"
ae50b89f-f7ce-416f-af6e-d63d0489a9fe-0	2021-09-30T02:42:02.815Z	g1e1bL9NMrdFQfWI6MtGNWuo2PY2	"RIZATRIPTAN__TRIGGER__a64ab4e2-81f4-49a9-acd2-0112923a6255"
4c5a19a2-99c5-42ce-bd56-c1e351e29550-0	2021-09-30T02:42:02.815Z	g1e1bL9NMrdFQfWI6MtGNWuo2PY2	"RIZATRIPTAN__TRIGGER__a64ab4e2-81f4-49a9-acd2-0112923a6255"
e511050a-8cd6-4f19-9a73-cbc3304436ea-0	2021-09-30T02:42:02.815Z	g1e1bL9NMrdFQfWI6MtGNWuo2PY2	"RIZATRIPTAN__TRIGGER__a64ab4e2-81f4-49a9-acd2-0112923a6255"
cc8e881d-9238-4abf-a477-7aac6f17e4ef-0	2021-09-30T02:42:02.815Z	g1e1bL9NMrdFQfWI6MtGNWuo2PY2	"RIZATRIPTAN__TRIGGER__a64ab4e2-81f4-49a9-acd2-0112923a6255"
029cce57-b4f3-4d09-b14d-c2dd97eeb617-0	2021-09-30T02:42:02.815Z	g1e1bL9NMrdFQfWI6MtGNWuo2PY2	"RIZATRIPTAN__TRIGGER__a64ab4e2-81f4-49a9-acd2-0112923a6255"
4d829ede-cf2f-4ab5-abc0-ed6c696e0291-0	2021-09-30T02:42:02.815Z	g1e1bL9NMrdFQfWI6MtGNWuo2PY2	"RIZATRIPTAN__TRIGGER__a64ab4e2-81f4-49a9-acd2-0112923a6255"
4fd8514a-2f92-4efa-827f-8447ab8fd42b-0	2021-09-30T02:42:02.815Z	g1e1bL9NMrdFQfWI6MtGNWuo2PY2	"RIZATRIPTAN__TRIGGER__a64ab4e2-81f4-49a9-acd2-0112923a6255"
bcfeb36b-05a7-4aeb-a0bf-894074b51fbc-0	2021-09-30T02:42:02.815Z	g1e1bL9NMrdFQfWI6MtGNWuo2PY2	"RIZATRIPTAN__TRIGGER__a64ab4e2-81f4-49a9-acd2-0112923a6255"
e96e7a4c-fa1b-48df-8c61-4728513e1a7e-0	2021-09-30T02:42:02.815Z	g1e1bL9NMrdFQfWI6MtGNWuo2PY2	"RIZATRIPTAN__TRIGGER__a64ab4e2-81f4-49a9-acd2-0112923a6255"
f2980e9e-0772-4f27-a4bc-4b66151c69eb-0	2021-09-30T02:42:02.815Z	g1e1bL9NMrdFQfWI6MtGNWuo2PY2	"RIZATRIPTAN__TRIGGER__a64ab4e2-81f4-49a9-acd2-0112923a6255"
cc603e72-6c42-437d-866c-38ae7d499028-0	2021-09-30T02:42:02.815Z	g1e1bL9NMrdFQfWI6MtGNWuo2PY2	"RIZATRIPTAN__TRIGGER__a64ab4e2-81f4-49a9-acd2-0112923a6255"
93ade541-b808-4425-b4b6-4a0081ff3478-0	2021-09-30T02:42:02.815Z	g1e1bL9NMrdFQfWI6MtGNWuo2PY2	"RIZATRIPTAN__TRIGGER__a64ab4e2-81f4-49a9-acd2-0112923a6255"
7e046a9d-2c34-4db7-bf54-b8e41f71f42e-0	2021-09-30T02:42:02.815Z	g1e1bL9NMrdFQfWI6MtGNWuo2PY2	"RIZATRIPTAN__TRIGGER__a64ab4e2-81f4-49a9-acd2-0112923a6255"
f3b9aeea-d2da-4c0b-b445-63535f0db1fb-0	2021-09-30T02:42:02.815Z	g1e1bL9NMrdFQfWI6MtGNWuo2PY2	"RIZATRIPTAN__TRIGGER__a64ab4e2-81f4-49a9-acd2-0112923a6255"
6f453a71-327a-46b4-a749-d20f4dfb8720-0	2021-09-30T02:42:02.815Z	g1e1bL9NMrdFQfWI6MtGNWuo2PY2	"RIZATRIPTAN__TRIGGER__a64ab4e2-81f4-49a9-acd2-0112923a6255"
98f92cac-71f8-4007-aff9-bece9f172bd4-0	2021-09-30T02:42:02.815Z	g1e1bL9NMrdFQfWI6MtGNWuo2PY2	"RIZATRIPTAN__TRIGGER__a64ab4e2-81f4-49a9-acd2-0112923a6255"
e105a72c-7010-4e13-8f1b-321d22c64cd5-0	2021-09-30T02:42:02.815Z	g1e1bL9NMrdFQfWI6MtGNWuo2PY2	"RIZATRIPTAN__TRIGGER__a64ab4e2-81f4-49a9-acd2-0112923a6255"
4718ebf4-cae8-4220-bd33-2bfb07c99d6a-0	2021-09-30T02:42:02.815Z	g1e1bL9NMrdFQfWI6MtGNWuo2PY2	"RIZATRIPTAN__TRIGGER__a64ab4e2-81f4-49a9-acd2-0112923a6255"
261d5045-f061-43fc-a9ef-1390e620232b-0	2021-09-30T02:42:02.815Z	g1e1bL9NMrdFQfWI6MtGNWuo2PY2	"RIZATRIPTAN__TRIGGER__a64ab4e2-81f4-49a9-acd2-0112923a6255"
a6656137-afd7-448f-ac59-c4fda8bc2194-0	2021-09-30T02:42:02.815Z	g1e1bL9NMrdFQfWI6MtGNWuo2PY2	"RIZATRIPTAN__TRIGGER__a64ab4e2-81f4-49a9-acd2-0112923a6255"
2c71e782-8726-4685-92e7-fb97455eaf66-0	2021-09-30T02:42:02.815Z	g1e1bL9NMrdFQfWI6MtGNWuo2PY2	"RIZATRIPTAN__TRIGGER__a64ab4e2-81f4-49a9-acd2-0112923a6255"
a70a9d00-da36-40c0-9a2f-4318393af6d4-0	2021-09-30T02:42:02.815Z	g1e1bL9NMrdFQfWI6MtGNWuo2PY2	"RIZATRIPTAN__TRIGGER__a64ab4e2-81f4-49a9-acd2-0112923a6255"
a9267c51-c0e2-4f71-ac68-d5b668469cf5-0	2021-09-30T02:42:02.815Z	g1e1bL9NMrdFQfWI6MtGNWuo2PY2	"RIZATRIPTAN__TRIGGER__a64ab4e2-81f4-49a9-acd2-0112923a6255"
641d2471-be62-465d-878e-438626eed0f3-0	2021-09-30T02:42:02.815Z	g1e1bL9NMrdFQfWI6MtGNWuo2PY2	"RIZATRIPTAN__TRIGGER__a64ab4e2-81f4-49a9-acd2-0112923a6255"
85856425-43e0-45a8-aa22-0523804dff31-0	2021-09-30T02:42:02.815Z	g1e1bL9NMrdFQfWI6MtGNWuo2PY2	"RIZATRIPTAN__TRIGGER__a64ab4e2-81f4-49a9-acd2-0112923a6255"
62571d6e-824b-4fde-8829-93b96b3667a5-0	2021-09-30T02:42:02.815Z	g1e1bL9NMrdFQfWI6MtGNWuo2PY2	"RIZATRIPTAN__TRIGGER__a64ab4e2-81f4-49a9-acd2-0112923a6255"
3aa17ef4-57e4-4a0b-bdca-6e230d27bdca-0	2021-09-30T02:42:02.815Z	g1e1bL9NMrdFQfWI6MtGNWuo2PY2	"RIZATRIPTAN__TRIGGER__a64ab4e2-81f4-49a9-acd2-0112923a6255"
f2342a97-e2bb-4b23-b60b-a7e0d8a41e96-0	2021-09-30T02:42:02.815Z	g1e1bL9NMrdFQfWI6MtGNWuo2PY2	"RIZATRIPTAN__TRIGGER__a64ab4e2-81f4-49a9-acd2-0112923a6255"
668a06f5-be5d-44c1-9ce2-a52ea852b3f7-0	2021-09-30T02:42:02.815Z	g1e1bL9NMrdFQfWI6MtGNWuo2PY2	"RIZATRIPTAN__TRIGGER__a64ab4e2-81f4-49a9-acd2-0112923a6255"
26a66fb7-d1da-4a04-afa4-0f0bfa43bc0e-0	2021-09-30T02:42:02.815Z	g1e1bL9NMrdFQfWI6MtGNWuo2PY2	"RIZATRIPTAN__TRIGGER__a64ab4e2-81f4-49a9-acd2-0112923a6255"
9141da0a-2a94-4133-bbc0-181f217f5b5d-0	2021-09-30T02:42:02.815Z	g1e1bL9NMrdFQfWI6MtGNWuo2PY2	"RIZATRIPTAN__TRIGGER__a64ab4e2-81f4-49a9-acd2-0112923a6255"
d2c6f642-ba35-44c5-932b-a17622d0f24a-0	2021-09-30T02:42:02.815Z	g1e1bL9NMrdFQfWI6MtGNWuo2PY2	"RIZATRIPTAN__TRIGGER__a64ab4e2-81f4-49a9-acd2-0112923a6255"
50c4ca83-f13a-4de7-8c70-9e981bde7cfb-0	2021-09-30T02:42:02.815Z	g1e1bL9NMrdFQfWI6MtGNWuo2PY2	"RIZATRIPTAN__TRIGGER__a64ab4e2-81f4-49a9-acd2-0112923a6255"
43211655-e8aa-4b57-a4c6-e4ccf56a3802-0	2021-09-30T02:42:02.815Z	g1e1bL9NMrdFQfWI6MtGNWuo2PY2	"RIZATRIPTAN__TRIGGER__a64ab4e2-81f4-49a9-acd2-0112923a6255"
780a4044-d197-4751-b942-a6dc3133c70f-0	2021-09-30T02:42:02.815Z	g1e1bL9NMrdFQfWI6MtGNWuo2PY2	"RIZATRIPTAN__TRIGGER__a64ab4e2-81f4-49a9-acd2-0112923a6255"
3216f8fa-53e9-4b1f-8245-a62e250a4fa8-0	2021-09-30T02:42:02.815Z	g1e1bL9NMrdFQfWI6MtGNWuo2PY2	"RIZATRIPTAN__TRIGGER__a64ab4e2-81f4-49a9-acd2-0112923a6255"
11a6f944-7292-4908-b1ac-711fd7e262be-0	2021-09-30T02:42:02.815Z	g1e1bL9NMrdFQfWI6MtGNWuo2PY2	"RIZATRIPTAN__TRIGGER__a64ab4e2-81f4-49a9-acd2-0112923a6255"
a91ebdf4-e681-4629-9c61-c121d7ff2ca6-0	2021-09-30T02:42:02.815Z	g1e1bL9NMrdFQfWI6MtGNWuo2PY2	"RIZATRIPTAN__TRIGGER__a64ab4e2-81f4-49a9-acd2-0112923a6255"
d5438491-2bcc-4c7b-973b-1512e12591ad-0	2021-09-30T02:42:02.815Z	g1e1bL9NMrdFQfWI6MtGNWuo2PY2	"RIZATRIPTAN__TRIGGER__a64ab4e2-81f4-49a9-acd2-0112923a6255"
a850e852-0fbc-4e9a-9c4a-e6c1e7ec55e6-0	2021-09-30T02:42:02.815Z	g1e1bL9NMrdFQfWI6MtGNWuo2PY2	"RIZATRIPTAN__TRIGGER__a64ab4e2-81f4-49a9-acd2-0112923a6255"
6a5d4b81-d7b7-4838-ac9e-8db9fbe65cdd-0	2021-09-30T02:42:02.815Z	g1e1bL9NMrdFQfWI6MtGNWuo2PY2	"RIZATRIPTAN__TRIGGER__a64ab4e2-81f4-49a9-acd2-0112923a6255"
464807cc-639c-4d0d-87e9-d98e01b9b704-0	2021-09-30T02:42:02.815Z	g1e1bL9NMrdFQfWI6MtGNWuo2PY2	"RIZATRIPTAN__TRIGGER__a64ab4e2-81f4-49a9-acd2-0112923a6255"
eb8459f6-f848-483d-afc0-05ea98ea9f4d-0	2021-09-30T02:42:02.815Z	g1e1bL9NMrdFQfWI6MtGNWuo2PY2	"RIZATRIPTAN__TRIGGER__a64ab4e2-81f4-49a9-acd2-0112923a6255"
3ec7e9a6-3dcd-41b9-bfc8-7baa9333169d-0	2021-09-30T02:42:02.815Z	g1e1bL9NMrdFQfWI6MtGNWuo2PY2	"RIZATRIPTAN__TRIGGER__a64ab4e2-81f4-49a9-acd2-0112923a6255"
a7255932-555f-477b-916e-78396ca3d497-0	2021-09-30T02:42:02.815Z	g1e1bL9NMrdFQfWI6MtGNWuo2PY2	"RIZATRIPTAN__TRIGGER__a64ab4e2-81f4-49a9-acd2-0112923a6255"
96cce7e5-bc74-4c0b-ba0b-e4f3c830b5bd-0	2021-09-30T02:42:02.815Z	g1e1bL9NMrdFQfWI6MtGNWuo2PY2	"RIZATRIPTAN__TRIGGER__a64ab4e2-81f4-49a9-acd2-0112923a6255"
56cbacca-d9bc-4191-afe7-0b81b972e558-0	2021-09-30T02:42:02.815Z	g1e1bL9NMrdFQfWI6MtGNWuo2PY2	"RIZATRIPTAN__TRIGGER__a64ab4e2-81f4-49a9-acd2-0112923a6255"
8798c3d9-6bfe-4ca6-897a-ffa109fe085d-0	2021-09-30T02:42:02.815Z	g1e1bL9NMrdFQfWI6MtGNWuo2PY2	"RIZATRIPTAN__TRIGGER__a64ab4e2-81f4-49a9-acd2-0112923a6255"
f4e07214-8d86-496f-9ace-57b1116260a2-0	2021-09-30T02:42:02.815Z	g1e1bL9NMrdFQfWI6MtGNWuo2PY2	"RIZATRIPTAN__TRIGGER__a64ab4e2-81f4-49a9-acd2-0112923a6255"
e6e62f3f-a012-4ee6-958b-549583437242-0	2021-09-30T02:42:02.815Z	g1e1bL9NMrdFQfWI6MtGNWuo2PY2	"RIZATRIPTAN__TRIGGER__a64ab4e2-81f4-49a9-acd2-0112923a6255"
6565f18a-9322-4fd8-8fcc-bd375e4e1b1a-0	2021-09-30T02:42:02.815Z	g1e1bL9NMrdFQfWI6MtGNWuo2PY2	"RIZATRIPTAN__TRIGGER__a64ab4e2-81f4-49a9-acd2-0112923a6255"
98149221-e482-4142-945a-11aefa89253a-0	2021-09-30T02:42:02.815Z	g1e1bL9NMrdFQfWI6MtGNWuo2PY2	"RIZATRIPTAN__TRIGGER__a64ab4e2-81f4-49a9-acd2-0112923a6255"
cab84eb7-ec71-4270-be01-66658be4af66-0	2021-09-30T02:42:02.815Z	g1e1bL9NMrdFQfWI6MtGNWuo2PY2	"RIZATRIPTAN__TRIGGER__a64ab4e2-81f4-49a9-acd2-0112923a6255"
47296b49-e779-4939-be14-0925835aabf8-0	2021-09-30T02:42:02.815Z	g1e1bL9NMrdFQfWI6MtGNWuo2PY2	"RIZATRIPTAN__TRIGGER__a64ab4e2-81f4-49a9-acd2-0112923a6255"
6a2efac7-ccf3-4078-bf7a-d4e3012bf8d3-0	2021-09-30T02:42:02.815Z	g1e1bL9NMrdFQfWI6MtGNWuo2PY2	"RIZATRIPTAN__TRIGGER__a64ab4e2-81f4-49a9-acd2-0112923a6255"
ffe2181c-33dc-401d-8283-ad8143a21360-0	2021-09-30T02:42:02.815Z	g1e1bL9NMrdFQfWI6MtGNWuo2PY2	"RIZATRIPTAN__TRIGGER__a64ab4e2-81f4-49a9-acd2-0112923a6255"
6db3207a-b1e4-497b-95b8-6739afc2ec9b-0	2021-09-30T02:42:02.815Z	g1e1bL9NMrdFQfWI6MtGNWuo2PY2	"RIZATRIPTAN__TRIGGER__a64ab4e2-81f4-49a9-acd2-0112923a6255"
eaf3eb9f-1754-47f6-8c40-df8f7c333440-0	2021-09-30T02:42:02.815Z	g1e1bL9NMrdFQfWI6MtGNWuo2PY2	"RIZATRIPTAN__TRIGGER__a64ab4e2-81f4-49a9-acd2-0112923a6255"
3ebfc443-eb62-4eff-a307-ce6e46b6a654-0	2021-09-30T02:42:02.815Z	g1e1bL9NMrdFQfWI6MtGNWuo2PY2	"RIZATRIPTAN__TRIGGER__a64ab4e2-81f4-49a9-acd2-0112923a6255"
45d77eee-13a7-4f1c-a03b-be1e723d1a4e-0	2021-09-30T02:42:02.815Z	g1e1bL9NMrdFQfWI6MtGNWuo2PY2	"RIZATRIPTAN__TRIGGER__a64ab4e2-81f4-49a9-acd2-0112923a6255"
e2241df0-d823-4a48-87c1-db040cd5919c-0	2021-09-30T02:42:02.815Z	g1e1bL9NMrdFQfWI6MtGNWuo2PY2	"RIZATRIPTAN__TRIGGER__a64ab4e2-81f4-49a9-acd2-0112923a6255"
49ef8aa8-553d-46ed-96e7-95ca0251e221-0	2021-09-30T02:42:02.815Z	g1e1bL9NMrdFQfWI6MtGNWuo2PY2	"RIZATRIPTAN__TRIGGER__a64ab4e2-81f4-49a9-acd2-0112923a6255"
c4360cd3-8c19-4fe5-a863-e7a2deaf8df9-0	2021-09-30T02:42:02.815Z	g1e1bL9NMrdFQfWI6MtGNWuo2PY2	"RIZATRIPTAN__TRIGGER__a64ab4e2-81f4-49a9-acd2-0112923a6255"
4bc2213a-ce32-4223-a00b-3cb83291ce4a-0	2021-09-30T02:42:02.815Z	g1e1bL9NMrdFQfWI6MtGNWuo2PY2	"RIZATRIPTAN__TRIGGER__a64ab4e2-81f4-49a9-acd2-0112923a6255"
5e653244-b8a6-4742-96c7-21b53e568951-0	2021-09-30T02:42:02.815Z	g1e1bL9NMrdFQfWI6MtGNWuo2PY2	"RIZATRIPTAN__TRIGGER__a64ab4e2-81f4-49a9-acd2-0112923a6255"
a7bf632c-57ef-48fc-bca3-b33aee9a67e0-0	2021-10-16T12:36:53.376Z	DG5BWtISvEhu3Ed07tePetgoZcu1	"RIZATRIPTAN__TRIGGER__ab1c62c6-ae9d-4428-b601-c9a0fde8e56d"
a828524c-2abb-4a9c-8147-9bebe788ac89-0	2021-09-24T11:12:25.621Z	DG5BWtISvEhu3Ed07tePetgoZcu1	"RIZATRIPTAN__TRIGGER__ab1c62c6-ae9d-4428-b601-c9a0fde8e56d"
53d50aa6-2b46-495f-be61-995631e185f4-0	2021-09-24T11:12:29.725Z	DG5BWtISvEhu3Ed07tePetgoZcu1	"RIZATRIPTAN__TRIGGER__ab1c62c6-ae9d-4428-b601-c9a0fde8e56d"
b2dd07d0-cbda-4600-aa84-6723aa03aab9-0	2021-10-17T19:29:37.519Z	DG5BWtISvEhu3Ed07tePetgoZcu1	"RIZATRIPTAN__TRIGGER__ab1c62c6-ae9d-4428-b601-c9a0fde8e56d"
71b39a16-5c86-49f8-be06-a8030099388b-0	2021-10-07T15:37:16.137Z	DG5BWtISvEhu3Ed07tePetgoZcu1	"RIZATRIPTAN__TRIGGER__ab1c62c6-ae9d-4428-b601-c9a0fde8e56d"
c85c2478-facd-41a1-a671-199ac5d0bedb-0	2021-10-08T19:10:20.018Z	DG5BWtISvEhu3Ed07tePetgoZcu1	"RIZATRIPTAN__TRIGGER__ab1c62c6-ae9d-4428-b601-c9a0fde8e56d"
cd382ede-46de-4d0b-b59c-4a81a924cdbb-0	2021-09-29T15:41:31.746Z	DG5BWtISvEhu3Ed07tePetgoZcu1	"RIZATRIPTAN__TRIGGER__ab1c62c6-ae9d-4428-b601-c9a0fde8e56d"
bac55206-e053-4715-9447-6d6c5a6460a2-0	2021-09-30T11:19:07.582Z	DG5BWtISvEhu3Ed07tePetgoZcu1	"RIZATRIPTAN__TRIGGER__ab1c62c6-ae9d-4428-b601-c9a0fde8e56d"
9d5c8001-56e6-4296-91d5-06a2cbe701c9-0	2021-09-25T23:30:16.266Z	x4f96PNhaGdjlh38jvJj5M9DrU92	"ROLLER COASTERS__TRIGGER__a2a0c67c-5693-4017-bef5-e1c3fb87759a"
55e6418f-7c1f-4bf2-b2c8-ef9f9a3d561e-0	2021-10-16T12:31:10.872Z	m4MpvNvH5BW4bL95NBF5mUDWVX23	"SALAMISAUSAGE__TRIGGER__5f5eec29-6edb-4a9d-8f9e-51fa23415795"
aa0c164c-977f-4560-9ca7-b057aa7d2efe-0	2021-09-23T23:03:31.173Z	TOPoiI136mRJodjcY3KsFOgtZk52	"SALTY FOOD__TRIGGER__3ca8715d-0a79-417d-be66-ccfa4c04398c"
03f4f4ef-d31a-4dd3-8aaa-09e931bc4c28-0	2021-10-07T06:18:36.203Z	TOPoiI136mRJodjcY3KsFOgtZk52	"SALTY FOOD__TRIGGER__3ca8715d-0a79-417d-be66-ccfa4c04398c"
6db5ae4a-58ce-4279-83f9-1f9d433b71d6-0	2021-10-12T04:13:46.441Z	hmkTdrwXdUTdugBrHE27ETdeBwg1	"SALTY FOOD__TRIGGER__8fd96d4a-9432-4a50-b9c5-bfc51a9d9c8e"
1303c8a9-fd6d-4254-857a-55a53a315948-0	2021-10-12T04:13:52.842Z	hmkTdrwXdUTdugBrHE27ETdeBwg1	"SALTY FOOD__TRIGGER__8fd96d4a-9432-4a50-b9c5-bfc51a9d9c8e"
2b82305b-00e5-4d99-a62b-99303af75a5b-0	2021-09-24T03:39:55.724Z	g6uDpw1rUuPtKrHALplljIIUlGi1	"SALTY FOOD__TRIGGER__956f2577-4485-4cbd-b517-bd28a3b2437e"
1f478451-fb7f-4772-9c11-16e0964257c6-0	2021-10-16T01:27:23.392Z	1DCqFDjooSflhgzb6yuUlncKhQ02	"SALTY FOOD__TRIGGER__9ecdf108-7228-41c3-af3a-a1759ec26ba4"
df754981-912f-4a99-aa17-4897bab45f6e-0	2021-10-08T10:14:34.883Z	5C0sGNbiT3ewSArJstPR8vXc7fx2	"SALTY FOOD__TRIGGER__ad8fa68d-a9e6-4a33-81c9-442e556fbe81"
b27a0ae6-e4ea-4691-bc4b-368c8016df0e-0	2021-10-11T12:06:51.775Z	0DhMNb7buzNoQOdwFYYo7CXY0f73	"SAUCE RED__TRIGGER__59d61545-ae25-4c9a-9780-eff84bd6ba36"
7285dbe6-5d4e-4404-8932-caaa2d4732cc-0	2021-10-15T11:40:51.782Z	rd3nD6p0JReWN0gQJ68WbbToj1b2	"SAUSAGE__TRIGGER__748b7954-4c9e-4232-bb04-f78a44d215fe"
1b491b0e-93e0-41fd-bd79-004f1fcd4752-0	2021-10-15T11:40:51.782Z	rd3nD6p0JReWN0gQJ68WbbToj1b2	"SAUSAGE__TRIGGER__748b7954-4c9e-4232-bb04-f78a44d215fe"
11388285-6a80-4f8c-bf7b-f9dabb2e4646-0	2021-10-15T02:40:27.569Z	m8qt5Tgv3EWcmtSgRG9fVXv3KUe2	"SCHOOL DAY__TRIGGER__865dcf5e-48fd-4fb0-8c23-490e1d678ab5"
e5c58e91-cc25-4b1c-8c21-6bb3b0372a7f-0	2021-10-07T01:10:51.762Z	m8qt5Tgv3EWcmtSgRG9fVXv3KUe2	"SCHOOL DAY__TRIGGER__865dcf5e-48fd-4fb0-8c23-490e1d678ab5"
65e8310b-69e0-4ac0-9bbe-8b3b3215f647-0	2021-10-14T02:28:35.192Z	m8qt5Tgv3EWcmtSgRG9fVXv3KUe2	"SCHOOL DAY__TRIGGER__865dcf5e-48fd-4fb0-8c23-490e1d678ab5"
8664cd6f-2090-46a7-9d1d-8c88b96dbdb6-0	2021-09-29T23:35:09.448Z	m8qt5Tgv3EWcmtSgRG9fVXv3KUe2	"SCHOOL DAY__TRIGGER__865dcf5e-48fd-4fb0-8c23-490e1d678ab5"
e934a52c-d0a9-4d63-9d70-bd20fe3e22b5-0	2021-10-01T03:09:18.567Z	m8qt5Tgv3EWcmtSgRG9fVXv3KUe2	"SCHOOL DAY__TRIGGER__865dcf5e-48fd-4fb0-8c23-490e1d678ab5"
78e0a4ae-a68f-476c-8f22-9a07ebb6be0f-0	2021-10-12T15:35:49.436Z	pUHEiTLvQJMmHU6674gdAvB8CXf1	"SCREEN TIME __TRIGGER__37181912-b634-4081-9d62-5dd9f02f10d2"
56fa51e9-2b1c-4c8c-b3fd-78779a7caa2f-0	2021-09-25T12:47:56.093Z	pUHEiTLvQJMmHU6674gdAvB8CXf1	"SCREEN TIME __TRIGGER__37181912-b634-4081-9d62-5dd9f02f10d2"
ad2455dc-5ad0-4ac7-9f86-55bf1422ed7c-0	2021-09-27T13:42:50.018Z	pUHEiTLvQJMmHU6674gdAvB8CXf1	"SCREEN TIME __TRIGGER__37181912-b634-4081-9d62-5dd9f02f10d2"
539d18ca-7ce9-4215-8f61-9de7a83a5ec0-0	2021-09-27T13:43:13.437Z	pUHEiTLvQJMmHU6674gdAvB8CXf1	"SCREEN TIME __TRIGGER__37181912-b634-4081-9d62-5dd9f02f10d2"
6de414b5-cf26-4a8a-b33d-498c90536da1-0	2021-09-22T16:28:35.463Z	0SgCxbcFczX3ipKkkHM3fSv28T22	"SCREEN TIME__TRIGGER__1e99adee-21ad-473e-9580-4f8b1ec634a9"
3500bddc-8bf9-440f-811f-87a61b8cf34a-0	2021-09-27T15:14:00.461Z	0SgCxbcFczX3ipKkkHM3fSv28T22	"SCREEN TIME__TRIGGER__1e99adee-21ad-473e-9580-4f8b1ec634a9"
107ba07b-f56d-450e-b081-267bccd4c992-0	2021-10-16T21:03:01.681Z	UxfQSPveJsc8Da5lCD11koLtuiE2	"SCREEN USE__TRIGGER__f499ac86-026c-445e-9ed5-76347d8b04ad"
d02589e1-5e89-45c6-8f91-f88c2717abd1-0	2021-09-28T00:30:55.078Z	UxfQSPveJsc8Da5lCD11koLtuiE2	"SCREEN USE__TRIGGER__f499ac86-026c-445e-9ed5-76347d8b04ad"
16a68dff-5dc2-40c3-918f-00e8fefd97d2-0	2021-10-04T22:41:59.614Z	VXi9q2ka0JW0nGvhJUcX6yHEiJh2	"SENSORY OVERLOAD__TRIGGER__c269157b-8be8-4e74-8f36-e6ed2ab929a2"
9f2db682-cda3-4b22-bdc1-6d780d8df4f5-0	2021-10-11T23:08:54.772Z	6sIMAHh0AITEzjxDIvBoZAjrJjY2	"SEVERE THUNDERSTORM__TRIGGER__267b83d4-c76b-4b53-963d-2eb47809f2f6"
a97c0f39-eabe-4425-99fb-2357fcee949f-0	2021-09-25T08:57:03.688Z	JcyjlMRfNZZ699klaYsaZjYlBh72	"SEX__TRIGGER__05f58ed9-3c31-42e2-ba12-2d92bb0921b2"
daa0e920-47e5-42b7-92b1-347ab30a4e4e-0	2021-10-10T01:48:04.922Z	JcyjlMRfNZZ699klaYsaZjYlBh72	"SEX__TRIGGER__05f58ed9-3c31-42e2-ba12-2d92bb0921b2"
053bc9dc-d83a-4b76-bcc1-5dc0a4330416-0	2021-10-18T19:14:11.457Z	QRLMIupAeYWkyucGVhrSva33VrD3	"SHOCK ON MY NECK__TRIGGER__f34b4f20-371e-4232-8f41-9b0b1b2cbeac"
4842a3bb-0a14-4b37-ad36-92b7438f7535-0	2021-09-28T15:19:56.034Z	QRLMIupAeYWkyucGVhrSva33VrD3	"SHOCK ON MY NECK__TRIGGER__f34b4f20-371e-4232-8f41-9b0b1b2cbeac"
842bdf94-58ef-4fb7-a14b-5de42ebc4301-0	2021-09-28T15:20:06.686Z	QRLMIupAeYWkyucGVhrSva33VrD3	"SHOCK ON MY NECK__TRIGGER__f34b4f20-371e-4232-8f41-9b0b1b2cbeac"
b975697b-8a44-45d6-bef8-14838670f661-0	2021-10-09T13:31:51.079Z	QQY3fsE7RZchoERXE5kCIWCMww62	"SHORTER SLEEP__TRIGGER__880a102a-633d-4115-91b7-0456f53b5c8b"
0c9a7f7f-5712-4fc8-a38a-ca122e1341ac-0	2021-10-12T02:46:49.607Z	QQY3fsE7RZchoERXE5kCIWCMww62	"SHORTER SLEEP__TRIGGER__880a102a-633d-4115-91b7-0456f53b5c8b"
0b32e85d-28aa-4b9f-b336-1858d898941b-0	2021-10-09T13:32:17.013Z	QQY3fsE7RZchoERXE5kCIWCMww62	"SHORTER SLEEP__TRIGGER__880a102a-633d-4115-91b7-0456f53b5c8b"
0eba98de-f464-4e38-8b6d-b569838813a8-0	2021-09-29T01:47:21.028Z	QQY3fsE7RZchoERXE5kCIWCMww62	"SHORTER SLEEP__TRIGGER__880a102a-633d-4115-91b7-0456f53b5c8b"
54ce2806-ec5f-4436-9d0f-54586a035cb4-0	2021-09-29T01:47:26.715Z	QQY3fsE7RZchoERXE5kCIWCMww62	"SHORTER SLEEP__TRIGGER__880a102a-633d-4115-91b7-0456f53b5c8b"
a5c6e13b-ded7-4380-8003-4e98382139eb-0	2021-09-29T01:47:14.973Z	QQY3fsE7RZchoERXE5kCIWCMww62	"SHORTER SLEEP__TRIGGER__880a102a-633d-4115-91b7-0456f53b5c8b"
ee69880d-2d02-4848-a4ba-18f4f2d64c2c-0	2021-09-29T01:47:39.912Z	QQY3fsE7RZchoERXE5kCIWCMww62	"SHORTER SLEEP__TRIGGER__880a102a-633d-4115-91b7-0456f53b5c8b"
2f24273d-daa2-4239-b6b4-8ad8cbb2db14-0	2021-09-29T01:47:51.023Z	QQY3fsE7RZchoERXE5kCIWCMww62	"SHORTER SLEEP__TRIGGER__880a102a-633d-4115-91b7-0456f53b5c8b"
217151d5-19f6-437d-92db-917d819cc7d5-0	2021-09-20T10:00:21.078Z	0V3MDlwhDaUCWT3KwvnL5WA9AYR2	"SKIPPED_MEAL__TRIGGER"
8ec3de5e-b90a-414a-ae06-cd1c25a6a3f4-0	2021-09-24T19:24:05.049Z	0eE7pGU5KQTg0Ic5Le7Zps3SMy12	"SKIPPED_MEAL__TRIGGER"
2908e281-d985-4950-b5a8-2e6f77cb8522-0	2021-10-06T02:19:00.641Z	1NzREDHgSyNThy6l4vvgQA5sfXh1	"SKIPPED_MEAL__TRIGGER"
2cb91727-210b-4643-bea3-9ecb97d6173c-0	2021-10-09T19:12:49.250Z	51ruPBLZlBV5kI6wrZAWIZxA18u1	"SKIPPED_MEAL__TRIGGER"
f68f1bb2-6f9d-42b5-920c-eb1b9ad588b9-0	2021-10-18T18:46:09.766Z	9p11Xc5Q2rSvc2wFBbecAxCRwWA3	"SKIPPED_MEAL__TRIGGER"
36514664-ed3c-404e-84d2-2ad3d45207a2-0	2021-10-02T08:47:19.464Z	AggmGCNzVmaT3aHzDAQghitEgiP2	"SKIPPED_MEAL__TRIGGER"
8563a456-24ec-4460-b21e-0049c0baa843-0	2021-10-03T09:23:32.726Z	AggmGCNzVmaT3aHzDAQghitEgiP2	"SKIPPED_MEAL__TRIGGER"
b7cda701-7e05-4a9a-89c7-ca505115ca18-0	2021-10-17T14:22:33.269Z	Ba8umGGqilQ6kqvdP3LQKItWRm12	"SKIPPED_MEAL__TRIGGER"
7391f878-0112-4ef5-a901-7ac753b3121d-0	2021-10-04T21:31:46.180Z	CJoHECJMhVPTw6ZmZpFW9M2xTgg1	"SKIPPED_MEAL__TRIGGER"
4064f129-f9e4-4798-9956-d1d0bb256503-0	2021-10-11T06:40:43.753Z	CloMikS3y1OuZpA3s3za7Xq9pOt1	"SKIPPED_MEAL__TRIGGER"
01b354f5-a5aa-4a0b-84bf-cf2ea8a0ce17-0	2021-10-17T01:05:08.751Z	DnwDsJknowcIKoYJi4XddvBCuVx2	"SKIPPED_MEAL__TRIGGER"
043bd6d4-ee10-49e6-ab69-bc8ff72e3154-0	2021-10-17T01:05:08.400Z	DnwDsJknowcIKoYJi4XddvBCuVx2	"SKIPPED_MEAL__TRIGGER"
a38289ab-2b9b-4e46-9a32-cfb14c869208-0	2021-09-20T03:17:57.725Z	DnwDsJknowcIKoYJi4XddvBCuVx2	"SKIPPED_MEAL__TRIGGER"
f34dd285-aaee-4d65-86d1-970fb2fa0b02-0	2021-09-22T02:31:23.343Z	DnwDsJknowcIKoYJi4XddvBCuVx2	"SKIPPED_MEAL__TRIGGER"
d497c500-0694-4b41-bebe-38ed9611a9c3-0	2021-09-23T04:32:09.276Z	DnwDsJknowcIKoYJi4XddvBCuVx2	"SKIPPED_MEAL__TRIGGER"
fedb6a87-baf6-4d90-94ba-30467911c75c-0	2021-10-18T03:30:24.729Z	DnwDsJknowcIKoYJi4XddvBCuVx2	"SKIPPED_MEAL__TRIGGER"
80b0707b-815d-4de7-8911-146f55e36442-0	2021-10-18T03:30:25.875Z	DnwDsJknowcIKoYJi4XddvBCuVx2	"SKIPPED_MEAL__TRIGGER"
bec4587e-ed4b-4268-a7f6-159090b06aae-0	2021-10-18T03:30:29.567Z	DnwDsJknowcIKoYJi4XddvBCuVx2	"SKIPPED_MEAL__TRIGGER"
4f2c929a-2f03-4a0c-999c-30fe9e2da83c-0	2021-10-02T03:07:07.826Z	DnwDsJknowcIKoYJi4XddvBCuVx2	"SKIPPED_MEAL__TRIGGER"
2f9a82c4-326e-4f07-af14-07e32ec37d46-0	2021-10-03T19:18:13.593Z	DnwDsJknowcIKoYJi4XddvBCuVx2	"SKIPPED_MEAL__TRIGGER"
ff9385cb-e6bc-4db7-b7c7-a2faf1409e25-0	2021-10-04T03:46:46.596Z	DnwDsJknowcIKoYJi4XddvBCuVx2	"SKIPPED_MEAL__TRIGGER"
94a6240e-7bd1-4feb-a93a-212018e134c1-0	2021-10-05T23:02:20.936Z	DnwDsJknowcIKoYJi4XddvBCuVx2	"SKIPPED_MEAL__TRIGGER"
ff177efe-562c-4b50-9079-90e4da246dbf-0	2021-10-02T04:34:39.141Z	EDNVMZrew8ZrPaI7PFoqaRy6Cuk2	"SKIPPED_MEAL__TRIGGER"
6206cce4-426b-4d9b-8b6d-674010307246-0	2021-10-14T23:58:13.800Z	F6MHukAQWYUxYn4kvqgfpbP93SG3	"SKIPPED_MEAL__TRIGGER"
3e70ff1c-205d-4c6a-8fae-101516efb3d3-0	2021-10-05T00:38:31.854Z	F6MHukAQWYUxYn4kvqgfpbP93SG3	"SKIPPED_MEAL__TRIGGER"
c85d049e-6e39-44f6-9a89-59615d091e42-0	2021-10-05T00:39:33.374Z	F6MHukAQWYUxYn4kvqgfpbP93SG3	"SKIPPED_MEAL__TRIGGER"
3c940682-40be-4598-b349-8d248da642fd-0	2021-10-13T01:22:19.812Z	F6MHukAQWYUxYn4kvqgfpbP93SG3	"SKIPPED_MEAL__TRIGGER"
73a1c1fb-7b3d-47c3-b83b-140397ae0d59-0	2021-10-12T20:39:35.873Z	H1Cybq6CwPhEqR7XvYNu0iPQWz72	"SKIPPED_MEAL__TRIGGER"
66c1a89f-1eb4-47f4-bbbf-ab67d729f1da-0	2021-10-14T08:17:15.341Z	ID1VX5KJQoQ8WgjKL53T0nGAwCM2	"SKIPPED_MEAL__TRIGGER"
eeb2b9f4-957e-4211-a0e9-369cb9603ab5-0	2021-10-14T08:17:27.640Z	ID1VX5KJQoQ8WgjKL53T0nGAwCM2	"SKIPPED_MEAL__TRIGGER"
ca435d24-9762-4430-bdf4-06bd369afeab-0	2021-10-14T08:17:20.498Z	ID1VX5KJQoQ8WgjKL53T0nGAwCM2	"SKIPPED_MEAL__TRIGGER"
181a6b6b-94c7-4976-a408-0df87cb4643a-0	2021-10-14T08:17:55.133Z	ID1VX5KJQoQ8WgjKL53T0nGAwCM2	"SKIPPED_MEAL__TRIGGER"
91a7e4ec-753c-4ee8-be52-898835d969ad-0	2021-10-14T13:06:29.288Z	IFE5mkuEJkYicCfET7BaL18xUWB2	"SKIPPED_MEAL__TRIGGER"
2f0ef4d2-c8cd-48d8-ade7-8190601a85f9-0	2021-10-14T18:21:48.515Z	IFE5mkuEJkYicCfET7BaL18xUWB2	"SKIPPED_MEAL__TRIGGER"
1087031c-792f-4d6d-85bc-16e5e6367ab7-0	2021-09-20T03:58:42.929Z	JS3E26YRFNdpSyy2WxzWTiY9p2i1	"SKIPPED_MEAL__TRIGGER"
23bb9219-651e-40b4-81cc-722509c0c6d1-0	2021-09-21T07:58:38.089Z	LezCpVn8rkPpkc9ISBOEdxwmkmZ2	"SKIPPED_MEAL__TRIGGER"
547db62a-3905-4d4b-a1cb-d9a611955c92-0	2021-09-21T08:00:05.566Z	LezCpVn8rkPpkc9ISBOEdxwmkmZ2	"SKIPPED_MEAL__TRIGGER"
a3d06c7c-4504-49c8-b6f1-07466a140285-0	2021-09-20T21:38:23.181Z	M3VYkPYwMTVNrJ7cKof5SzaYRxG3	"SKIPPED_MEAL__TRIGGER"
485337e7-ab62-45b5-87b1-493ffe87362b-0	2021-09-22T12:16:55.897Z	M3VYkPYwMTVNrJ7cKof5SzaYRxG3	"SKIPPED_MEAL__TRIGGER"
b3f15c07-4ac8-4f73-9658-99a712db0b34-0	2021-10-12T14:12:57.143Z	M8RQGB8HQogavDyNZBkGBgHEWNf2	"SKIPPED_MEAL__TRIGGER"
6819bc3c-4926-491f-a5f7-c3ec4b78a813-0	2021-10-12T14:13:08.018Z	M8RQGB8HQogavDyNZBkGBgHEWNf2	"SKIPPED_MEAL__TRIGGER"
49eb0ad4-7e04-4b6b-981b-2c24e59fb6a7-0	2021-09-27T20:49:03.800Z	MixAE7e7uKT4qNMIJXL9tY88qwG3	"SKIPPED_MEAL__TRIGGER"
e2b91cc4-402c-45ef-bd59-68fc7814aa20-0	2021-10-17T12:21:10.581Z	N4J40hJ8YVgdFwPEGRtIYVnBCvq1	"SKIPPED_MEAL__TRIGGER"
af3265cf-0134-4c5e-b95e-69d852791e37-0	2021-09-27T03:28:23.240Z	OznpLyqG9ih6jxqAiUisFzFw4vd2	"SKIPPED_MEAL__TRIGGER"
ed5a0488-492f-4124-8132-d835c47926f4-0	2021-10-09T20:41:37.702Z	Qf7rF2JGNzU6f03U1yKXrVakBJj1	"SKIPPED_MEAL__TRIGGER"
149e3fe8-fcb4-48e2-b253-4164d9a10b70-0	2021-10-09T20:41:54.690Z	Qf7rF2JGNzU6f03U1yKXrVakBJj1	"SKIPPED_MEAL__TRIGGER"
3f5670df-97d0-4c7e-8576-f068982a2340-0	2021-10-12T18:07:14.579Z	Qf7rF2JGNzU6f03U1yKXrVakBJj1	"SKIPPED_MEAL__TRIGGER"
85b58500-9194-4351-88bd-42ecacaf391e-0	2021-10-09T20:41:58.032Z	Qf7rF2JGNzU6f03U1yKXrVakBJj1	"SKIPPED_MEAL__TRIGGER"
5ead927a-878b-4a0c-8536-761b166742c5-0	2021-10-17T15:57:38.014Z	RDEkm5cKl0WyLqmvDPPZp3IFoNn2	"SKIPPED_MEAL__TRIGGER"
963228fc-132c-49cd-923e-aabe6b4b3502-0	2021-09-22T01:09:05.565Z	RwhvTgLr2XPclxm42sWBSeQqz7i1	"SKIPPED_MEAL__TRIGGER"
0befc609-8e18-4ef4-9548-65954c3bb462-0	2021-10-05T01:56:16.273Z	RwhvTgLr2XPclxm42sWBSeQqz7i1	"SKIPPED_MEAL__TRIGGER"
57db073b-f527-41b9-ab66-97d533ee10f2-0	2021-09-29T00:01:42.060Z	RwhvTgLr2XPclxm42sWBSeQqz7i1	"SKIPPED_MEAL__TRIGGER"
e4434b3a-9de7-4961-83b0-18ba08e8f4cd-0	2021-10-03T23:04:11.204Z	SI0TJj8jzFewr49aQyRMm8kfD2y1	"SKIPPED_MEAL__TRIGGER"
30ec1e15-8d9b-4d9c-af00-1604398200de-0	2021-09-23T23:03:58.384Z	TOPoiI136mRJodjcY3KsFOgtZk52	"SKIPPED_MEAL__TRIGGER"
d842f0e1-9944-47b7-a6a3-fe2170bae3f7-0	2021-09-27T22:25:48.724Z	Ux6fO2wNqEZXfGUsV7nXvvLbaC83	"SKIPPED_MEAL__TRIGGER"
07807111-a559-4855-aa07-609752c9f06e-0	2021-09-27T22:25:59.827Z	Ux6fO2wNqEZXfGUsV7nXvvLbaC83	"SKIPPED_MEAL__TRIGGER"
6753f61e-cd0c-403c-99aa-82c95f4db777-0	2021-09-19T22:18:37.543Z	WhyEwlCdFINMEBTNpYJBXGISpOB3	"SKIPPED_MEAL__TRIGGER"
07ba20ce-e46b-45af-a394-85ad8e37e892-0	2021-10-01T13:46:01.573Z	XK3BN5vSroQ26crRP1yb5lBpCpL2	"SKIPPED_MEAL__TRIGGER"
8c65a74f-68e2-4c14-b4ab-f0db8426ea27-0	2021-10-11T01:37:54.907Z	Xgzpo9fbJZVcED07lr04eAipip62	"SKIPPED_MEAL__TRIGGER"
d810681e-57ae-4ba8-8049-61e74a09ba61-0	2021-10-17T15:01:50.283Z	YBtbXz0q6PMNzwoUf5lTaSg289F2	"SKIPPED_MEAL__TRIGGER"
20e9b0ec-b22c-49f7-979e-8daba81dca01-0	2021-09-22T02:59:27.958Z	ZQPt1OgSqXgUFwnwEtOAdtXhqyK2	"SKIPPED_MEAL__TRIGGER"
5617006f-497f-4cce-ab4e-2a08157ae46b-0	2021-10-19T07:35:03.336Z	bDPXHYxCoGMwvWXyxEOUmHUz8aD2	"SKIPPED_MEAL__TRIGGER"
0d0b6b2d-e700-4df8-a8ad-0ee677f81aff-0	2021-10-19T07:35:11.365Z	bDPXHYxCoGMwvWXyxEOUmHUz8aD2	"SKIPPED_MEAL__TRIGGER"
d87ef39e-809d-4f5b-8840-6b6aedb0545a-0	2021-10-19T07:35:40.593Z	bDPXHYxCoGMwvWXyxEOUmHUz8aD2	"SKIPPED_MEAL__TRIGGER"
bfe405cd-c41d-4e1d-b528-296919d1208b-0	2021-10-19T07:38:48.352Z	bDPXHYxCoGMwvWXyxEOUmHUz8aD2	"SKIPPED_MEAL__TRIGGER"
0758e4fd-40e6-4bba-8a49-4b3d8a6eddd7-0	2021-10-19T07:38:01.955Z	bDPXHYxCoGMwvWXyxEOUmHUz8aD2	"SKIPPED_MEAL__TRIGGER"
9c2ba291-f168-4a4d-b7ab-9495b8891558-0	2021-10-19T07:38:11.534Z	bDPXHYxCoGMwvWXyxEOUmHUz8aD2	"SKIPPED_MEAL__TRIGGER"
30dc0d37-96a8-450b-9aee-fb69505055ff-0	2021-10-19T07:38:13.092Z	bDPXHYxCoGMwvWXyxEOUmHUz8aD2	"SKIPPED_MEAL__TRIGGER"
5a1d400a-1225-4d37-b6b5-cea9e97b2ce3-0	2021-10-13T15:25:42.113Z	ctXilGzMzPZ4mxiMchUag8RNzWV2	"SKIPPED_MEAL__TRIGGER"
1bf3580a-a644-4259-a789-84fbe0abeed3-0	2021-09-23T08:50:15.147Z	dbhrMKuFdtYVxEcDUS0s0dZEWth1	"SKIPPED_MEAL__TRIGGER"
ed52c963-a294-4186-8993-b9286d298033-0	2021-10-02T02:33:52.445Z	dbhrMKuFdtYVxEcDUS0s0dZEWth1	"SKIPPED_MEAL__TRIGGER"
379d990c-f216-4a37-b6b2-e5ce9b8e931c-0	2021-10-09T04:34:12.795Z	dbhrMKuFdtYVxEcDUS0s0dZEWth1	"SKIPPED_MEAL__TRIGGER"
01484e0d-8aac-4dd5-ae7e-97ac085f2746-0	2021-10-17T21:45:23.577Z	fTbSuXU2jWVpG30NZ9w9QUWjCs63	"SKIPPED_MEAL__TRIGGER"
d29cff86-07b3-4ee2-a4e0-d7d4c9b7e32b-0	2021-10-17T21:45:07.046Z	fTbSuXU2jWVpG30NZ9w9QUWjCs63	"SKIPPED_MEAL__TRIGGER"
93bead11-00ab-4889-93bb-22203e86d1a3-0	2021-10-17T21:45:16.567Z	fTbSuXU2jWVpG30NZ9w9QUWjCs63	"SKIPPED_MEAL__TRIGGER"
cd07ef32-e1a6-4716-b509-3a20789a476a-0	2021-09-29T22:06:14.552Z	gIRYrn9kWoapqh3e1BimRSgCLpE2	"SKIPPED_MEAL__TRIGGER"
dfe46c96-52f1-4ee2-9303-e8f51086ae08-0	2021-09-23T17:54:38.659Z	hrNilrGIkPfj1Xd4IRzy81g7ss32	"SKIPPED_MEAL__TRIGGER"
c3edecc7-72e0-458e-bd79-a2f61c92945d-0	2021-09-19T13:16:41.558Z	jV0chpY6QwZjT4jrRSMG41EJrxL2	"SKIPPED_MEAL__TRIGGER"
0656d875-4088-4126-aa75-f1f59b442b80-0	2021-10-11T03:08:08.292Z	mpXv1f9BxHV4CcF0weNRkx07j9h2	"SKIPPED_MEAL__TRIGGER"
5d38d03e-2128-4505-9d92-b8be8a9f589a-0	2021-10-11T03:10:06.788Z	mpXv1f9BxHV4CcF0weNRkx07j9h2	"SKIPPED_MEAL__TRIGGER"
c08aed3a-ec7d-4186-a112-ca0870a9510a-0	2021-10-11T03:07:40.823Z	mpXv1f9BxHV4CcF0weNRkx07j9h2	"SKIPPED_MEAL__TRIGGER"
87e1409e-2207-4410-bfb2-857cfc2a7c60-0	2021-10-01T16:49:39.590Z	nNBqCxyRLkMC8YQqcGYdejimL6f2	"SKIPPED_MEAL__TRIGGER"
467e3693-516d-42a7-87b8-a7f3cf3335a9-0	2021-10-01T16:49:38.714Z	nNBqCxyRLkMC8YQqcGYdejimL6f2	"SKIPPED_MEAL__TRIGGER"
c187933e-197e-486f-a74c-2842d2756aa4-0	2021-10-01T16:49:45.718Z	nNBqCxyRLkMC8YQqcGYdejimL6f2	"SKIPPED_MEAL__TRIGGER"
b8efd515-4e55-42de-8f67-8bf6724d383e-0	2021-10-01T16:50:14.564Z	nNBqCxyRLkMC8YQqcGYdejimL6f2	"SKIPPED_MEAL__TRIGGER"
47c0661e-fd3f-448f-98ae-eaa94ac3a332-0	2021-10-01T16:49:54.786Z	nNBqCxyRLkMC8YQqcGYdejimL6f2	"SKIPPED_MEAL__TRIGGER"
984b7631-4e4b-4109-8491-9c62b941b93f-0	2021-10-01T16:49:52.147Z	nNBqCxyRLkMC8YQqcGYdejimL6f2	"SKIPPED_MEAL__TRIGGER"
808fb70a-055d-4c03-ab1d-7ef7ff60ecf7-0	2021-10-01T16:50:12.910Z	nNBqCxyRLkMC8YQqcGYdejimL6f2	"SKIPPED_MEAL__TRIGGER"
c986de2b-6880-4155-b5e6-9950384f3573-0	2021-10-12T03:07:26.487Z	nWpXlVPjy4W6CxdAStMvkAUDBat1	"SKIPPED_MEAL__TRIGGER"
7062f670-66f7-427d-a630-a3cf606e7c7c-0	2021-10-12T03:02:43.310Z	nWpXlVPjy4W6CxdAStMvkAUDBat1	"SKIPPED_MEAL__TRIGGER"
bf3e78de-2a25-4081-8779-e2195af16993-0	2021-10-12T03:04:53.849Z	nWpXlVPjy4W6CxdAStMvkAUDBat1	"SKIPPED_MEAL__TRIGGER"
18460b85-b532-41e3-b6ec-65cb7bba3977-0	2021-10-08T01:24:14.390Z	oN9gYRz0HlTZIpuK5GliuINKmuy1	"SKIPPED_MEAL__TRIGGER"
1be31677-2747-4d8a-aefa-f345457b183f-0	2021-10-08T01:24:19.890Z	oN9gYRz0HlTZIpuK5GliuINKmuy1	"SKIPPED_MEAL__TRIGGER"
610a7af2-28ae-4896-8f7a-a02d66ebc1b2-0	2021-09-19T03:22:08.971Z	odsIbRWcwLfJNi1MpQt4cXHzBAk1	"SKIPPED_MEAL__TRIGGER"
e9161d3d-ed0e-4488-8c16-02c84df19247-0	2021-09-28T17:45:43.654Z	oz42U7z1cbZT6G59r4vqGmSaKSg1	"SKIPPED_MEAL__TRIGGER"
71d52678-69c8-4993-8b36-f4c1e261064d-0	2021-10-14T10:13:51.660Z	p9sCBnBBQPeGfmpe0UlEg3KEV613	"SKIPPED_MEAL__TRIGGER"
ebac4652-8914-4e44-bb1e-b66f8e9e3a05-0	2021-09-22T18:06:26.701Z	pGpabl8QWjXpqp7xxCDJkJdR9r73	"SKIPPED_MEAL__TRIGGER"
4311d720-ad6d-4c70-80b3-1dbd5f5a3d5d-0	2021-10-07T13:27:28.172Z	pPuFT3lPVBPFXGZf0KUsKtDqhyc2	"SKIPPED_MEAL__TRIGGER"
c3ebb788-aa5c-41e7-ba71-b14734a723dd-0	2021-10-07T13:27:47.538Z	pPuFT3lPVBPFXGZf0KUsKtDqhyc2	"SKIPPED_MEAL__TRIGGER"
48a0ee6a-f319-44a1-9ad4-0b513bc95c66-0	2021-09-30T23:40:26.465Z	pl6Zk7hiE2OvAPeryzFWVdBRTao2	"SKIPPED_MEAL__TRIGGER"
7a44fcf8-1aa7-4824-bf41-7946a4583fe8-0	2021-10-03T20:49:53.537Z	qSSZ0xIKfqe5b8ZkIIpLiiyz8K23	"SKIPPED_MEAL__TRIGGER"
8313dd51-bc5c-45e6-934d-f7072f4aab5e-0	2021-10-03T21:02:17.196Z	qSSZ0xIKfqe5b8ZkIIpLiiyz8K23	"SKIPPED_MEAL__TRIGGER"
ea2982fd-472c-4f05-a4a4-24a670c9a83c-0	2021-09-19T16:00:03.208Z	rD2SEMrnluceinTUZjAstsV39eu2	"SKIPPED_MEAL__TRIGGER"
2b38c6aa-87f5-4c6a-8020-d8abbf622769-0	2021-10-10T01:10:39.991Z	sGJ29bl1xNWNg5MpQTbtsQFqGSf1	"SKIPPED_MEAL__TRIGGER"
38fef5b7-c62e-46b6-aee8-331514068c1e-0	2021-10-10T01:11:10.787Z	sGJ29bl1xNWNg5MpQTbtsQFqGSf1	"SKIPPED_MEAL__TRIGGER"
04d8a17c-5673-4f97-b755-5919a07d869f-0	2021-10-10T01:10:37.460Z	sGJ29bl1xNWNg5MpQTbtsQFqGSf1	"SKIPPED_MEAL__TRIGGER"
be103245-7f8c-4a73-ae7c-1ba24109e594-0	2021-10-10T01:11:52.437Z	sGJ29bl1xNWNg5MpQTbtsQFqGSf1	"SKIPPED_MEAL__TRIGGER"
fdc4fb36-16e2-4e1e-8842-6d92f109233c-0	2021-10-10T01:11:57.920Z	sGJ29bl1xNWNg5MpQTbtsQFqGSf1	"SKIPPED_MEAL__TRIGGER"
bfad294f-e0c1-40ce-a38f-39a796f2cf0e-0	2021-10-10T01:11:55.937Z	sGJ29bl1xNWNg5MpQTbtsQFqGSf1	"SKIPPED_MEAL__TRIGGER"
605aad86-7949-4fc1-84ca-85921ed18da7-0	2021-09-30T16:40:00.495Z	suHMetAhUHM3kfcaruIpqV5q95S2	"SKIPPED_MEAL__TRIGGER"
e187ca60-f462-4868-9b28-70bf1baf83e2-0	2021-09-30T16:40:01.748Z	suHMetAhUHM3kfcaruIpqV5q95S2	"SKIPPED_MEAL__TRIGGER"
25cbefdc-0f98-4d3b-ab20-558080c40b5c-0	2021-09-30T16:40:12.330Z	suHMetAhUHM3kfcaruIpqV5q95S2	"SKIPPED_MEAL__TRIGGER"
76941907-7036-4a0c-bccb-4fccaab1e9a6-0	2021-10-07T03:10:50.685Z	tkKMvmh6LbenFiu8iDnoLyeY3uj2	"SKIPPED_MEAL__TRIGGER"
2bb2cd82-5b32-4ab5-aaeb-af28c76a1de4-0	2021-10-02T11:39:01.874Z	u8n7m63R44R76cjKz507Zz4lKKq1	"SKIPPED_MEAL__TRIGGER"
2f63af36-cae5-4979-9e83-6a17c2e51dd7-0	2021-09-28T09:47:48.186Z	uMcvvbospmSGhOCp9YLZRlYFrEA3	"SKIPPED_MEAL__TRIGGER"
9b7fd71e-d7d3-4026-8be3-5408d6b1f7d7-0	2021-09-28T09:47:45.957Z	uMcvvbospmSGhOCp9YLZRlYFrEA3	"SKIPPED_MEAL__TRIGGER"
37526d70-c5a1-4021-b8ed-b23442dfabf8-0	2021-09-28T09:47:25.016Z	uMcvvbospmSGhOCp9YLZRlYFrEA3	"SKIPPED_MEAL__TRIGGER"
b7454b29-2cea-46d6-a4e0-81652dce4bb1-0	2021-09-28T09:47:21.352Z	uMcvvbospmSGhOCp9YLZRlYFrEA3	"SKIPPED_MEAL__TRIGGER"
dfbfd149-f9c1-4663-89cf-13e1ffac1594-0	2021-09-28T09:47:55.952Z	uMcvvbospmSGhOCp9YLZRlYFrEA3	"SKIPPED_MEAL__TRIGGER"
86ca7a81-faa1-4aab-bed7-4cc31893a642-0	2021-09-28T09:47:54.040Z	uMcvvbospmSGhOCp9YLZRlYFrEA3	"SKIPPED_MEAL__TRIGGER"
2d9d434d-f068-4ac5-b5b0-54f7dbb6094c-0	2021-09-28T09:47:51.727Z	uMcvvbospmSGhOCp9YLZRlYFrEA3	"SKIPPED_MEAL__TRIGGER"
9a93b75b-8c71-4520-bfd3-750fa3746af7-0	2021-09-28T09:47:36.905Z	uMcvvbospmSGhOCp9YLZRlYFrEA3	"SKIPPED_MEAL__TRIGGER"
3a9580b4-08f8-495e-b335-34f8e9f219e4-0	2021-09-19T03:05:19.228Z	z7CQdYbebOaitz8faj5Hw15Mh683	"SKIPPED_MEAL__TRIGGER"
07a0f94c-c59f-47e1-a24e-9a18ccdf6f15-0	2021-10-14T01:45:38.603Z	zOpea9gfZfPb6HeC3zISZ7FjS3x2	"SKIPPED_MEAL__TRIGGER"
f0f48877-e5e3-4b68-979d-3c0fdfb61fae-0	2021-10-03T16:38:48.182Z	zxunKaKCzKf7yDcqILwDGn48glA2	"SKIPPED_MEAL__TRIGGER"
1d08b513-b1e4-4e34-bd56-661bf0f3eb9c-0	2021-10-03T16:38:56.815Z	zxunKaKCzKf7yDcqILwDGn48glA2	"SKIPPED_MEAL__TRIGGER"
ce41efd9-41c5-40b9-b4ba-2d41385c6340-0	2021-10-10T21:17:15.917Z	SI0TJj8jzFewr49aQyRMm8kfD2y1	"SLEEP DISRUPT LACK OF__TRIGGER__bba23892-5b4d-4410-b756-b4b8e30d8888"
e027b550-d4f8-490e-bc19-e3f763a31951-0	2021-10-07T08:56:39.786Z	CloMikS3y1OuZpA3s3za7Xq9pOt1	"SLEEP CHANGES__TRIGGER__31bc13ed-0e7b-49aa-8944-af6024619f3a"
59355d8b-424e-4428-84af-cd2fc04dfa8d-0	2021-10-11T06:40:44.527Z	CloMikS3y1OuZpA3s3za7Xq9pOt1	"SLEEP CHANGES__TRIGGER__31bc13ed-0e7b-49aa-8944-af6024619f3a"
c5782572-6b9e-4361-b11d-f3c3b7e1bc6d-0	2021-09-21T18:22:18.752Z	PgjSADQe0vNGZxEGOnXPvlhaxo92	"SLEEP CHANGE__TRIGGER__bab7df3f-b60b-4d2a-b06d-244ed6abc579"
05c50a38-80d6-4ad2-8fd9-39dc72ca1d8e-0	2021-10-06T15:52:06.390Z	9JGvlxvoPHhitcKz8zx2mJPMYkr2	"SLEEP DEPRIVATION __TRIGGER__0dfb7b9c-4505-40df-891b-1bd1579b50ca"
c5faeabb-f5da-45b0-a186-79d0f8fa7fa3-0	2021-10-02T16:38:07.492Z	xCiKwYxrCBVwG7gs2x65OjysleG3	"SLEEP DEPRIVATION__TRIGGER__2c2e5a0a-943e-416b-a3b6-55c8effce365"
7d401d09-57fa-4556-8808-ffd503443177-0	2021-10-02T16:39:17.970Z	xCiKwYxrCBVwG7gs2x65OjysleG3	"SLEEP DEPRIVATION__TRIGGER__2c2e5a0a-943e-416b-a3b6-55c8effce365"
b84cb2b8-3be9-4390-ae47-afc8064c3bc2-0	2021-09-28T18:09:15.600Z	bmtvYYJCjAU2QYkyO96u5ynriJ02	"SLEEP DEPRIVATION__TRIGGER__31fc21d8-efed-4963-9c3b-16c15cde04e0"
8129b6c0-f585-474a-b64b-35c71d6d3654-0	2021-10-18T13:26:36.546Z	22UjikdCXUMAcR2OkuPmYxZEZmK2	"SLEEP DEPRIVATION__TRIGGER__e4015a58-4ab0-4a4a-a7e7-636e7815110c"
b1879889-8814-4ae3-b0d9-39668b16c7c2-0	2021-10-19T11:49:41.154Z	22UjikdCXUMAcR2OkuPmYxZEZmK2	"SLEEP DEPRIVATION__TRIGGER__e4015a58-4ab0-4a4a-a7e7-636e7815110c"
e2528768-b54e-4e04-b9cb-ce3d06e1ae86-0	2021-09-22T03:02:09.345Z	ZQPt1OgSqXgUFwnwEtOAdtXhqyK2	"SLEEP DEPRIVED__TRIGGER__fdb92642-8757-427e-9a7a-2cfafb9542f8"
fba66c42-7877-4a57-b73d-347e99157b93-0	2021-09-22T02:59:21.406Z	ZQPt1OgSqXgUFwnwEtOAdtXhqyK2	"SLEEP DEPRIVED__TRIGGER__fdb92642-8757-427e-9a7a-2cfafb9542f8"
c61a6859-8440-4349-883f-c1ceb47f191b-0	2021-10-04T10:04:36.273Z	5m7yv24jxxRRVL7MULhxc78VbvI3	"SLEEP DISTURBANCES __TRIGGER__9b9b9ecb-eab2-4597-8ac1-0134fba4c0f0"
a27c0394-ee00-41ce-9b46-3d9ab3fbe30d-0	2021-10-04T10:04:45.309Z	5m7yv24jxxRRVL7MULhxc78VbvI3	"SLEEP DISTURBANCES __TRIGGER__9b9b9ecb-eab2-4597-8ac1-0134fba4c0f0"
e501d4d0-62ff-4e5c-bfe3-c388892ae6c7-0	2021-09-26T21:16:50.429Z	5m7yv24jxxRRVL7MULhxc78VbvI3	"SLEEP DISTURBANCES __TRIGGER__9b9b9ecb-eab2-4597-8ac1-0134fba4c0f0"
a68d5ecb-a604-4765-85c4-3d92b488a7ae-0	2021-09-28T10:02:21.819Z	5m7yv24jxxRRVL7MULhxc78VbvI3	"SLEEP DISTURBANCES __TRIGGER__9b9b9ecb-eab2-4597-8ac1-0134fba4c0f0"
83ae7113-1db9-460a-905e-6e28e4cca666-0	2021-09-28T10:02:25.222Z	5m7yv24jxxRRVL7MULhxc78VbvI3	"SLEEP DISTURBANCES __TRIGGER__9b9b9ecb-eab2-4597-8ac1-0134fba4c0f0"
4c6e35a6-d46b-49cf-a786-e5675124c37c-0	2021-10-01T11:18:57.030Z	5m7yv24jxxRRVL7MULhxc78VbvI3	"SLEEP DISTURBANCES __TRIGGER__9b9b9ecb-eab2-4597-8ac1-0134fba4c0f0"
5fd2ca82-d89b-4086-9936-4bc1d63aff5d-0	2021-09-28T10:02:34.966Z	5m7yv24jxxRRVL7MULhxc78VbvI3	"SLEEP DISTURBANCES __TRIGGER__9b9b9ecb-eab2-4597-8ac1-0134fba4c0f0"
cc528066-24e1-4b48-b752-23f9fd943c00-0	2021-09-28T10:02:32.482Z	5m7yv24jxxRRVL7MULhxc78VbvI3	"SLEEP DISTURBANCES __TRIGGER__9b9b9ecb-eab2-4597-8ac1-0134fba4c0f0"
bc9fd183-25e5-40a0-8ff3-5611cbf4f159-0	2021-10-17T02:24:26.865Z	UdrjFe5j9gWhjfFN6BkvOWTcEho1	"SLEEP __TRIGGER__87cb1247-50af-4ce1-a00c-580618439ae5"
5b964bc1-3554-400c-b5aa-ab841c58d43d-0	2021-09-29T22:28:40.577Z	0SgCxbcFczX3ipKkkHM3fSv28T22	"SLEEPING__TRIGGER__9ea9b24b-9dcd-4594-9af3-65ef0af106e1"
b8cd07b4-ec45-40bf-8005-1b338710cb70-0	2021-10-04T21:32:57.259Z	CJoHECJMhVPTw6ZmZpFW9M2xTgg1	"SLEEP__TRIGGER__1b49eb87-05b2-4b64-a1f7-fc8e8e8309bb"
974b2b4b-df9b-4320-a4b0-255056d09227-0	2021-10-15T18:36:17.355Z	sGJ29bl1xNWNg5MpQTbtsQFqGSf1	"SLEEP__TRIGGER__2d66a5f5-6cfa-442d-a6e9-e39d339b4017"
340168d6-630f-4c1f-9778-1bdafd736c5e-0	2021-10-10T01:11:09.292Z	sGJ29bl1xNWNg5MpQTbtsQFqGSf1	"SLEEP__TRIGGER__2d66a5f5-6cfa-442d-a6e9-e39d339b4017"
6de8609b-313b-42dd-8d76-48946d31899f-0	2021-10-15T02:32:45.619Z	Qf7rF2JGNzU6f03U1yKXrVakBJj1	"SLEEP__TRIGGER__43435005-384b-438a-80d9-2ef4787641a6"
e90c43d1-c647-406b-b1cb-2d3d64e130a7-0	2021-09-20T05:33:20.867Z	Qf7rF2JGNzU6f03U1yKXrVakBJj1	"SLEEP__TRIGGER__43435005-384b-438a-80d9-2ef4787641a6"
662ef9b4-11a4-454e-8732-11ecdff3f8cb-0	2021-09-20T14:14:24.808Z	Qf7rF2JGNzU6f03U1yKXrVakBJj1	"SLEEP__TRIGGER__43435005-384b-438a-80d9-2ef4787641a6"
e359a3c2-0b21-4b76-97c9-5ae67a5c4fa7-0	2021-09-21T13:36:54.551Z	Qf7rF2JGNzU6f03U1yKXrVakBJj1	"SLEEP__TRIGGER__43435005-384b-438a-80d9-2ef4787641a6"
17b97334-b88b-4dfa-9d15-1efa8ba817d9-0	2021-09-22T13:31:01.037Z	Qf7rF2JGNzU6f03U1yKXrVakBJj1	"SLEEP__TRIGGER__43435005-384b-438a-80d9-2ef4787641a6"
c4037d96-d2c9-4ec6-9de0-3d604bfdaed1-0	2021-09-23T19:05:17.504Z	Qf7rF2JGNzU6f03U1yKXrVakBJj1	"SLEEP__TRIGGER__43435005-384b-438a-80d9-2ef4787641a6"
17268263-bcc5-469b-9662-5da64e97c27e-0	2021-10-17T22:30:58.249Z	Qf7rF2JGNzU6f03U1yKXrVakBJj1	"SLEEP__TRIGGER__43435005-384b-438a-80d9-2ef4787641a6"
821e2f2a-556e-4a4c-8413-69dc5447381e-0	2021-10-17T22:32:26.326Z	Qf7rF2JGNzU6f03U1yKXrVakBJj1	"SLEEP__TRIGGER__43435005-384b-438a-80d9-2ef4787641a6"
c9872810-2664-4656-b809-2c4cf0e9fa78-0	2021-10-17T22:30:48.946Z	Qf7rF2JGNzU6f03U1yKXrVakBJj1	"SLEEP__TRIGGER__43435005-384b-438a-80d9-2ef4787641a6"
18bfd11e-e9d9-4604-895f-33dbc4c0fe5b-0	2021-10-02T15:59:49.429Z	Qf7rF2JGNzU6f03U1yKXrVakBJj1	"SLEEP__TRIGGER__43435005-384b-438a-80d9-2ef4787641a6"
d4a7ffce-86e3-4c11-867d-3043f4ac0b49-0	2021-10-03T06:02:01.812Z	Qf7rF2JGNzU6f03U1yKXrVakBJj1	"SLEEP__TRIGGER__43435005-384b-438a-80d9-2ef4787641a6"
1dedaab8-6601-4617-bd76-00b88a26e9ff-0	2021-10-04T04:49:30.703Z	Qf7rF2JGNzU6f03U1yKXrVakBJj1	"SLEEP__TRIGGER__43435005-384b-438a-80d9-2ef4787641a6"
0ce6bd97-f9c3-43db-ab1b-998352124a52-0	2021-10-04T04:49:58.063Z	Qf7rF2JGNzU6f03U1yKXrVakBJj1	"SLEEP__TRIGGER__43435005-384b-438a-80d9-2ef4787641a6"
024edeb0-28d5-498c-aacf-cafb6ac7fb3e-0	2021-10-04T14:18:09.705Z	Qf7rF2JGNzU6f03U1yKXrVakBJj1	"SLEEP__TRIGGER__43435005-384b-438a-80d9-2ef4787641a6"
58924c52-8304-42e9-b30a-862d9e87d849-0	2021-10-04T04:50:17.108Z	Qf7rF2JGNzU6f03U1yKXrVakBJj1	"SLEEP__TRIGGER__43435005-384b-438a-80d9-2ef4787641a6"
034910fc-87eb-4c1b-8ba5-17bb658d8c0c-0	2021-10-07T04:20:39.390Z	Qf7rF2JGNzU6f03U1yKXrVakBJj1	"SLEEP__TRIGGER__43435005-384b-438a-80d9-2ef4787641a6"
ed8f7a1f-b810-4c41-8379-f378f5075998-0	2021-10-07T17:52:06.184Z	Qf7rF2JGNzU6f03U1yKXrVakBJj1	"SLEEP__TRIGGER__43435005-384b-438a-80d9-2ef4787641a6"
517cfc98-4b8c-4b62-94fa-bd041f931ec2-0	2021-10-09T20:40:01.955Z	Qf7rF2JGNzU6f03U1yKXrVakBJj1	"SLEEP__TRIGGER__43435005-384b-438a-80d9-2ef4787641a6"
a198fdaa-cbd5-4e8f-9b00-bdc5af7ceec1-0	2021-10-09T20:41:39.387Z	Qf7rF2JGNzU6f03U1yKXrVakBJj1	"SLEEP__TRIGGER__43435005-384b-438a-80d9-2ef4787641a6"
42542280-d432-4913-b2ba-9157d1424394-0	2021-10-09T20:41:33.767Z	Qf7rF2JGNzU6f03U1yKXrVakBJj1	"SLEEP__TRIGGER__43435005-384b-438a-80d9-2ef4787641a6"
bed66e0a-c3bb-476c-b188-8aaf145f7d2f-0	2021-10-12T18:08:16.581Z	Qf7rF2JGNzU6f03U1yKXrVakBJj1	"SLEEP__TRIGGER__43435005-384b-438a-80d9-2ef4787641a6"
959c791d-8400-4558-b331-69b7b79c10f5-0	2021-10-12T18:09:38.822Z	Qf7rF2JGNzU6f03U1yKXrVakBJj1	"SLEEP__TRIGGER__43435005-384b-438a-80d9-2ef4787641a6"
6c8171b1-6cf8-4535-b845-bdcd54d9ebbb-0	2021-10-09T20:41:43.475Z	Qf7rF2JGNzU6f03U1yKXrVakBJj1	"SLEEP__TRIGGER__43435005-384b-438a-80d9-2ef4787641a6"
9542f0d4-8dad-455a-ad71-40d3253b482d-0	2021-09-27T19:11:55.999Z	Qf7rF2JGNzU6f03U1yKXrVakBJj1	"SLEEP__TRIGGER__43435005-384b-438a-80d9-2ef4787641a6"
82dec2a8-4ef3-4739-a89f-f74d784802d7-0	2021-09-27T00:39:55.667Z	Qf7rF2JGNzU6f03U1yKXrVakBJj1	"SLEEP__TRIGGER__43435005-384b-438a-80d9-2ef4787641a6"
4feb02b9-502f-4d97-9237-b30cc19df3ed-0	2021-09-29T22:54:45.993Z	Qf7rF2JGNzU6f03U1yKXrVakBJj1	"SLEEP__TRIGGER__43435005-384b-438a-80d9-2ef4787641a6"
8e37c1c4-17d1-42c3-a7be-c8a0a920754f-0	2021-09-29T02:38:57.618Z	Qf7rF2JGNzU6f03U1yKXrVakBJj1	"SLEEP__TRIGGER__43435005-384b-438a-80d9-2ef4787641a6"
f47b257e-114f-4bc6-8f16-125100a01360-0	2021-09-30T16:29:00.973Z	Qf7rF2JGNzU6f03U1yKXrVakBJj1	"SLEEP__TRIGGER__43435005-384b-438a-80d9-2ef4787641a6"
dc419187-ca45-4ff9-b68a-3ce8c0bf0c30-0	2021-09-27T07:39:00.164Z	LzSa5xAD6qOXbqd4aMGHG2iKjr33	"SLEEP__TRIGGER__b2125e65-1aef-4d94-a673-dd8f2eff8a47"
036a06f4-12c0-40d9-8874-eac4111238b2-0	2021-09-19T00:34:58.673Z	4eKnpuHRAkP3ELYtLbcxANBFYuE2	"SLEPT LESS THAN H__TRIGGER__ede55271-f9a7-42db-a77a-dc0da40b3e89"
a1c5e5ea-b00d-48a7-bd41-5dcdb5b3cabc-0	2021-09-19T00:35:41.700Z	4eKnpuHRAkP3ELYtLbcxANBFYuE2	"SLEPT LESS THAN H__TRIGGER__ede55271-f9a7-42db-a77a-dc0da40b3e89"
9b1bcc42-e326-4022-9d87-a50068f37832-0	2021-10-01T19:27:15.717Z	uItyKLVJRMaxq8K312T7hdNy4l72	"SLEPT WRONG ON PILLOW__TRIGGER__479a9e6d-e95c-4317-8e6e-8e1292554baf"
61cbb8d2-5a74-43a1-9c7e-0b4f3b52d734-0	2021-10-03T03:35:50.437Z	GFBQ6WkhABhsn8V3hGgXmfniBWL2	"SMELLS__TRIGGER__48d92aa4-b109-4ecd-8bd7-fb4dc4caace9"
0fcabfa5-6242-4d33-b7b7-84d9fad1a621-0	2021-10-03T03:35:54.488Z	GFBQ6WkhABhsn8V3hGgXmfniBWL2	"SMELLS__TRIGGER__48d92aa4-b109-4ecd-8bd7-fb4dc4caace9"
cd90ad3f-0ddc-4e59-8ee7-e5570a695bd2-0	2021-09-25T17:21:57.891Z	GFBQ6WkhABhsn8V3hGgXmfniBWL2	"SMELLS__TRIGGER__48d92aa4-b109-4ecd-8bd7-fb4dc4caace9"
82346e15-a752-4d33-9afe-998d871e39c4-0	2021-09-25T17:21:56.779Z	GFBQ6WkhABhsn8V3hGgXmfniBWL2	"SMELLS__TRIGGER__48d92aa4-b109-4ecd-8bd7-fb4dc4caace9"
45420cf3-3018-49f9-8283-d83b9069006c-0	2021-09-25T17:22:05.411Z	GFBQ6WkhABhsn8V3hGgXmfniBWL2	"SMELLS__TRIGGER__48d92aa4-b109-4ecd-8bd7-fb4dc4caace9"
d6fcbeda-cf40-49ed-aee2-8d415319a34c-0	2021-09-25T17:22:03.087Z	GFBQ6WkhABhsn8V3hGgXmfniBWL2	"SMELLS__TRIGGER__48d92aa4-b109-4ecd-8bd7-fb4dc4caace9"
212db5d4-b6a6-485b-b6e6-d98534fa8b8c-0	2021-10-15T02:32:33.226Z	Qf7rF2JGNzU6f03U1yKXrVakBJj1	"SMOKE FROM FIRES NEARBY__TRIGGER__05cc45c6-6dc5-4eea-856e-f899a22e8589"
1603de05-4441-48cb-bedc-e34a1a3b1629-0	2021-09-27T19:11:54.540Z	Qf7rF2JGNzU6f03U1yKXrVakBJj1	"SMOKE FROM FIRES NEARBY__TRIGGER__05cc45c6-6dc5-4eea-856e-f899a22e8589"
92265f14-3a30-4636-be12-2c1bae734397-0	2021-09-27T00:39:54.538Z	Qf7rF2JGNzU6f03U1yKXrVakBJj1	"SMOKE FROM FIRES NEARBY__TRIGGER__05cc45c6-6dc5-4eea-856e-f899a22e8589"
af0bfc54-2c2a-421a-81b7-2694fd2fd8d8-0	2021-10-14T14:13:27.306Z	7i6FoHXvoihqFydZqttRZhJ41Sv1	"SMOKED FOOD__TRIGGER__c96276ea-6305-49cc-b184-00400854c4d0"
3214fb96-bfa8-4346-8c77-5837d1a967e9-0	2021-09-30T12:09:23.019Z	wAenWOPWBHdm1PczZCicC9gaARO2	"SODA POP__TRIGGER__68daa69b-88e5-45f9-b46c-99853967389d"
b314b8d0-09e1-43d0-ae31-d0326b4c7dd3-0	2021-09-30T12:09:23.019Z	wAenWOPWBHdm1PczZCicC9gaARO2	"SODA POP__TRIGGER__68daa69b-88e5-45f9-b46c-99853967389d"
51f77034-898c-472e-be0e-322ff7ed8be4-0	2021-09-30T12:09:23.019Z	wAenWOPWBHdm1PczZCicC9gaARO2	"SODA POP__TRIGGER__68daa69b-88e5-45f9-b46c-99853967389d"
b48b9e0e-6030-4d64-a803-d2c8f1951aef-0	2021-09-30T12:09:23.019Z	wAenWOPWBHdm1PczZCicC9gaARO2	"SODA POP__TRIGGER__68daa69b-88e5-45f9-b46c-99853967389d"
d8dab30f-d9be-47fc-a89d-efe800b8a382-0	2021-09-30T12:09:23.019Z	wAenWOPWBHdm1PczZCicC9gaARO2	"SODA POP__TRIGGER__68daa69b-88e5-45f9-b46c-99853967389d"
5f2e7175-87ba-4b4f-a838-da3c3536594c-0	2021-09-30T12:09:23.019Z	wAenWOPWBHdm1PczZCicC9gaARO2	"SODA POP__TRIGGER__68daa69b-88e5-45f9-b46c-99853967389d"
1eea6003-49fc-4c46-b4f9-787b5238a359-0	2021-09-30T12:09:23.019Z	wAenWOPWBHdm1PczZCicC9gaARO2	"SODA POP__TRIGGER__68daa69b-88e5-45f9-b46c-99853967389d"
1b0c25df-b0a2-44aa-9f39-6d0897d4d181-0	2021-09-30T12:09:23.019Z	wAenWOPWBHdm1PczZCicC9gaARO2	"SODA POP__TRIGGER__68daa69b-88e5-45f9-b46c-99853967389d"
f4e5febb-a9df-40e7-a247-9bb596782c27-0	2021-09-30T12:09:23.019Z	wAenWOPWBHdm1PczZCicC9gaARO2	"SODA POP__TRIGGER__68daa69b-88e5-45f9-b46c-99853967389d"
6727306c-0271-45c1-aa98-e94e444cde41-0	2021-09-30T12:09:23.019Z	wAenWOPWBHdm1PczZCicC9gaARO2	"SODA POP__TRIGGER__68daa69b-88e5-45f9-b46c-99853967389d"
cdb8a3a5-c050-464b-b178-7abaeb2c7bfd-0	2021-09-30T12:09:23.019Z	wAenWOPWBHdm1PczZCicC9gaARO2	"SODA POP__TRIGGER__68daa69b-88e5-45f9-b46c-99853967389d"
c2f2e212-0dd6-405a-bb4b-dc2f392ea3d5-0	2021-09-30T12:09:23.019Z	wAenWOPWBHdm1PczZCicC9gaARO2	"SODA POP__TRIGGER__68daa69b-88e5-45f9-b46c-99853967389d"
d3cc619f-c012-427c-89a7-f5b8f0c9fdef-0	2021-10-14T14:13:27.306Z	7i6FoHXvoihqFydZqttRZhJ41Sv1	"SODA POP__TRIGGER__7f950231-eb14-4f33-bf62-3d6fd391c565"
097a834e-c49b-4ffc-87f9-2681779a99c3-0	2021-10-11T00:19:14.496Z	QiNYEpXZStSPeqJGMXNuY6JAFAF3	"SOFT CHEESE__TRIGGER__27056d0b-e5b0-44eb-b12d-3873dbd9651b"
5d49bd20-22cd-47e2-9a83-ccf2a34ae95a-0	2021-10-16T01:27:23.392Z	1DCqFDjooSflhgzb6yuUlncKhQ02	"SOFT CHEESE__TRIGGER__7c1071ec-294c-4c54-a9e5-7006331b4637"
a25c8a50-936d-4c22-a985-ceee765194eb-0	2021-09-23T17:54:39.399Z	hrNilrGIkPfj1Xd4IRzy81g7ss32	"SOME PERFUMESCANDLES__TRIGGER__5d3a516f-e1a9-4747-ac8a-8a6b4aa3ebcb"
a197d32e-0bfc-462a-9a39-9779a67c1285-0	2021-10-19T01:02:38.542Z	U7EiVCyGZoZcptBJqLONjr4syd73	"SOUNDS__TRIGGER__a584ecbc-eeca-48cb-bcdd-3a16f011f158"
4063c3cf-b791-4b51-9fbd-c4c9a7247c41-0	2021-10-19T01:04:42.909Z	U7EiVCyGZoZcptBJqLONjr4syd73	"SOUNDS__TRIGGER__a584ecbc-eeca-48cb-bcdd-3a16f011f158"
5d6e8dd4-069d-4649-8ea1-00237cd78f96-0	2021-10-11T03:10:08.011Z	mpXv1f9BxHV4CcF0weNRkx07j9h2	"SOUND__TRIGGER__541155d8-f130-4dae-bccc-743f821889b5"
e5f30064-0cb6-473a-9e94-26f8697a376b-0	2021-10-11T03:06:48.119Z	mpXv1f9BxHV4CcF0weNRkx07j9h2	"SOUND__TRIGGER__541155d8-f130-4dae-bccc-743f821889b5"
a202aae2-e879-4792-89cd-23c6ed03651a-0	2021-09-30T01:53:36.634Z	oz42U7z1cbZT6G59r4vqGmSaKSg1	"SOYLOW QUALITY OILS__TRIGGER__cdf0edc8-f21b-4990-bf07-e67509bf5b36"
13186420-e1eb-41e0-8544-f8b810dcd13f-0	2021-09-20T15:24:36.921Z	dIRV5sZYngQeovbf34UnoLnovPJ2	"SPICY FOOD__TRIGGER__ae5a1b9d-bdd0-427a-a621-a13767d87d4b"
2b87002c-2af2-4eb2-abac-3a44752b4b9a-0	2021-09-22T05:37:01.920Z	X5v9ZJesy9bgAY9zhAr4FhKfDQG2	"STANDING AFTER SITTING FOR LONG HOURS __TRIGGER__7900efa5-9fd4-4153-93b0-2525485aaa29"
edfd414a-a46d-4df8-94b1-7b71b1d5bfdc-0	2021-09-22T05:37:09.046Z	X5v9ZJesy9bgAY9zhAr4FhKfDQG2	"STANDING AFTER SITTING FOR LONG HOURS __TRIGGER__7900efa5-9fd4-4153-93b0-2525485aaa29"
3e0a2971-a0e4-48c2-b578-4a47858de3bc-0	2021-09-19T15:28:15.975Z	Ba8umGGqilQ6kqvdP3LQKItWRm12	"START OF BC__TRIGGER__ca5c6eed-ce64-4acc-90dd-19d801cda2f6"
c0664803-fc45-4dc8-be24-d5a88c348dbb-0	2021-10-17T14:23:17.388Z	Ba8umGGqilQ6kqvdP3LQKItWRm12	"START OF BC__TRIGGER__ca5c6eed-ce64-4acc-90dd-19d801cda2f6"
e4db1279-2eaa-4608-a501-aee2fc6053b2-0	2021-09-19T23:04:10.162Z	oFzJUddMaOfxCGqWG47GhVLSG9o1	"STIFF NECK__TRIGGER__ce13650f-d7f8-4471-bf74-cb10737347c3"
0658f8c2-e054-46f6-9559-29bc26c72baa-0	2021-09-19T23:04:37.725Z	oFzJUddMaOfxCGqWG47GhVLSG9o1	"STIFF NECK__TRIGGER__ce13650f-d7f8-4471-bf74-cb10737347c3"
fcc228f3-964d-45c6-8ea9-fc4fd518515b-0	2021-09-19T23:06:20.430Z	oFzJUddMaOfxCGqWG47GhVLSG9o1	"STIFF NECK__TRIGGER__ce13650f-d7f8-4471-bf74-cb10737347c3"
07c7f593-e984-4ad4-9b68-b53cb402c0df-0	2021-09-19T23:06:57.102Z	oFzJUddMaOfxCGqWG47GhVLSG9o1	"STIFF NECK__TRIGGER__ce13650f-d7f8-4471-bf74-cb10737347c3"
4127de7a-ced8-44ad-a596-44bbf41422ef-0	2021-10-08T11:55:59.223Z	Av4ZPn9lhfWb63mu6IG47NDQm232	"STILL ON PERIOD__TRIGGER__e0910b10-421d-43db-a118-949d7340fb53"
ec2b7bea-3d1c-45a1-bba6-43dbbcbd51d7-0	2021-10-08T11:55:59.223Z	Av4ZPn9lhfWb63mu6IG47NDQm232	"STILL ON PERIOD__TRIGGER__e0910b10-421d-43db-a118-949d7340fb53"
226df6cd-9adf-42fe-99e1-08e69a2e6006-0	2021-10-08T11:55:59.223Z	Av4ZPn9lhfWb63mu6IG47NDQm232	"STILL ON PERIOD__TRIGGER__e0910b10-421d-43db-a118-949d7340fb53"
e5122df3-2910-4fc4-add4-ea5cf803d88e-0	2021-10-08T11:55:59.223Z	Av4ZPn9lhfWb63mu6IG47NDQm232	"STILL ON PERIOD__TRIGGER__e0910b10-421d-43db-a118-949d7340fb53"
fce35c54-96ce-40a7-ae3b-8a7b935841c3-0	2021-10-08T11:55:59.223Z	Av4ZPn9lhfWb63mu6IG47NDQm232	"STILL ON PERIOD__TRIGGER__e0910b10-421d-43db-a118-949d7340fb53"
4a2908fd-61ce-4b9a-aace-96c39c7e0174-0	2021-10-08T11:55:59.223Z	Av4ZPn9lhfWb63mu6IG47NDQm232	"STILL ON PERIOD__TRIGGER__e0910b10-421d-43db-a118-949d7340fb53"
8bca854d-ebc9-42c0-a224-030663ffc874-0	2021-10-08T11:55:59.223Z	Av4ZPn9lhfWb63mu6IG47NDQm232	"STILL ON PERIOD__TRIGGER__e0910b10-421d-43db-a118-949d7340fb53"
e4ff6739-9b68-4ef3-9402-fef97156550f-0	2021-10-08T11:55:59.223Z	Av4ZPn9lhfWb63mu6IG47NDQm232	"STILL ON PERIOD__TRIGGER__e0910b10-421d-43db-a118-949d7340fb53"
abf632e9-ec29-4083-9c31-448c1f446685-0	2021-10-08T11:55:59.223Z	Av4ZPn9lhfWb63mu6IG47NDQm232	"STILL ON PERIOD__TRIGGER__e0910b10-421d-43db-a118-949d7340fb53"
31f19fe7-bef6-4b57-b78b-557b9bf9d544-0	2021-10-08T11:55:59.223Z	Av4ZPn9lhfWb63mu6IG47NDQm232	"STILL ON PERIOD__TRIGGER__e0910b10-421d-43db-a118-949d7340fb53"
10e26a24-3df4-4971-91fb-0e479034e4cf-0	2021-10-08T11:55:59.223Z	Av4ZPn9lhfWb63mu6IG47NDQm232	"STILL ON PERIOD__TRIGGER__e0910b10-421d-43db-a118-949d7340fb53"
282775ae-a533-4ab4-a8b2-92f7d9a79126-0	2021-10-08T11:55:59.223Z	Av4ZPn9lhfWb63mu6IG47NDQm232	"STILL ON PERIOD__TRIGGER__e0910b10-421d-43db-a118-949d7340fb53"
45c730a4-e321-4507-bca1-a584a8de459f-0	2021-10-08T11:55:59.223Z	Av4ZPn9lhfWb63mu6IG47NDQm232	"STILL ON PERIOD__TRIGGER__e0910b10-421d-43db-a118-949d7340fb53"
69fe62ba-c1e6-42f3-87fd-91ad646a32ed-0	2021-10-08T11:55:59.223Z	Av4ZPn9lhfWb63mu6IG47NDQm232	"STILL ON PERIOD__TRIGGER__e0910b10-421d-43db-a118-949d7340fb53"
c5ede9ff-fb34-40a5-a2c9-49b48bc184e3-0	2021-10-08T11:55:59.223Z	Av4ZPn9lhfWb63mu6IG47NDQm232	"STILL ON PERIOD__TRIGGER__e0910b10-421d-43db-a118-949d7340fb53"
a52bf54c-884f-40ea-93bb-bd08bf6c644b-0	2021-10-04T20:15:28.759Z	qSSZ0xIKfqe5b8ZkIIpLiiyz8K23	"STORMRAIN__TRIGGER__2132f217-a666-454b-95b5-052788d941aa"
fadc450e-8a8e-4e3f-b130-df26f461b6c1-0	2021-10-05T19:19:30.398Z	qSSZ0xIKfqe5b8ZkIIpLiiyz8K23	"STORMRAIN__TRIGGER__2132f217-a666-454b-95b5-052788d941aa"
6871450e-8a1c-4548-9ab1-c3f48399acd4-0	2021-10-09T14:44:07.443Z	qSSZ0xIKfqe5b8ZkIIpLiiyz8K23	"STORMRAIN__TRIGGER__2132f217-a666-454b-95b5-052788d941aa"
034347ed-c358-4977-952c-4d34d409e781-0	2021-09-30T02:42:02.815Z	g1e1bL9NMrdFQfWI6MtGNWuo2PY2	"STORMS__TRIGGER__80c2f910-eeba-43ad-9e56-f59ef492d9fc"
0e8bd3b4-5a7f-4608-89bd-9d4fe3a307ef-0	2021-10-08T11:55:59.223Z	Av4ZPn9lhfWb63mu6IG47NDQm232	"STRENUOUS EXERCISE__TRIGGER__4674921d-8404-4c64-ae83-e55bbe8a7039"
e7aeb6c5-29db-45d8-b5ec-11f6457b6211-0	2021-10-08T11:55:59.223Z	Av4ZPn9lhfWb63mu6IG47NDQm232	"STRENUOUS EXERCISE__TRIGGER__4674921d-8404-4c64-ae83-e55bbe8a7039"
0dc5850f-ba2c-40fe-b6d5-13e3036f040a-0	2021-10-08T11:55:59.223Z	Av4ZPn9lhfWb63mu6IG47NDQm232	"STRENUOUS EXERCISE__TRIGGER__4674921d-8404-4c64-ae83-e55bbe8a7039"
39655b5a-83e1-4746-9edb-735212edcc33-0	2021-10-08T11:55:59.223Z	Av4ZPn9lhfWb63mu6IG47NDQm232	"STRENUOUS EXERCISE__TRIGGER__4674921d-8404-4c64-ae83-e55bbe8a7039"
1014492b-b66e-4e78-9caa-0f8146a7b96e-0	2021-10-08T11:55:59.223Z	Av4ZPn9lhfWb63mu6IG47NDQm232	"STRENUOUS EXERCISE__TRIGGER__4674921d-8404-4c64-ae83-e55bbe8a7039"
3df65718-6225-4c46-9340-c131938fe57f-0	2021-10-08T11:55:59.223Z	Av4ZPn9lhfWb63mu6IG47NDQm232	"STRENUOUS EXERCISE__TRIGGER__4674921d-8404-4c64-ae83-e55bbe8a7039"
67c8c8ad-9145-4299-a101-68e732d024ea-0	2021-10-08T11:55:59.223Z	Av4ZPn9lhfWb63mu6IG47NDQm232	"STRENUOUS EXERCISE__TRIGGER__4674921d-8404-4c64-ae83-e55bbe8a7039"
2bb36892-69f6-4aef-b3fe-7238a61cf4ff-0	2021-10-08T11:55:59.223Z	Av4ZPn9lhfWb63mu6IG47NDQm232	"STRENUOUS EXERCISE__TRIGGER__4674921d-8404-4c64-ae83-e55bbe8a7039"
6c169d5c-3b80-4caa-9688-0525894135f3-0	2021-10-08T11:55:59.223Z	Av4ZPn9lhfWb63mu6IG47NDQm232	"STRENUOUS EXERCISE__TRIGGER__4674921d-8404-4c64-ae83-e55bbe8a7039"
a9b607bf-be07-4385-a80a-23a999779689-0	2021-10-08T11:55:59.223Z	Av4ZPn9lhfWb63mu6IG47NDQm232	"STRENUOUS EXERCISE__TRIGGER__4674921d-8404-4c64-ae83-e55bbe8a7039"
3379b7c0-e6fc-45df-b4af-bbcb2e3d9559-0	2021-10-08T11:55:59.223Z	Av4ZPn9lhfWb63mu6IG47NDQm232	"STRENUOUS EXERCISE__TRIGGER__4674921d-8404-4c64-ae83-e55bbe8a7039"
23511d5f-59e2-4604-b084-f0df2ef5555c-0	2021-10-08T11:55:59.223Z	Av4ZPn9lhfWb63mu6IG47NDQm232	"STRENUOUS EXERCISE__TRIGGER__4674921d-8404-4c64-ae83-e55bbe8a7039"
68153f08-79ae-466e-825c-fd25a01fcba0-0	2021-10-08T11:55:59.223Z	Av4ZPn9lhfWb63mu6IG47NDQm232	"STRENUOUS EXERCISE__TRIGGER__4674921d-8404-4c64-ae83-e55bbe8a7039"
a085e117-010e-44ec-b25f-931a523a166b-0	2021-09-24T03:39:55.724Z	g6uDpw1rUuPtKrHALplljIIUlGi1	"STRENUOUS EXERCISE__TRIGGER__68c5769f-082a-44fc-9587-6287a98c3523"
d0e93668-3cd7-4c51-ac52-1252c269a012-0	2021-10-06T12:32:57.241Z	mggtvMvzLZbYWr94XlQzjljV4fv2	"STRENUOUS EXERCISE__TRIGGER__711470d0-a727-417b-b9e9-dcac665934c9"
99ffc5e3-dcb2-4ede-8ad8-d6229840a6b1-0	2021-09-21T07:57:29.438Z	LezCpVn8rkPpkc9ISBOEdxwmkmZ2	"STRENUOUS EXERCISE__TRIGGER__e46f8b8b-1ff7-44e0-91d5-7e2ceda8e46e"
d66e3c15-51ae-4298-be62-228bf779306e-0	2021-09-21T07:57:39.591Z	LezCpVn8rkPpkc9ISBOEdxwmkmZ2	"STRENUOUS EXERCISE__TRIGGER__e46f8b8b-1ff7-44e0-91d5-7e2ceda8e46e"
52b54f45-4a7e-4a49-9e8c-0eda519cab2f-0	2021-09-21T07:58:02.850Z	LezCpVn8rkPpkc9ISBOEdxwmkmZ2	"STRENUOUS EXERCISE__TRIGGER__e46f8b8b-1ff7-44e0-91d5-7e2ceda8e46e"
fec1d924-b33e-4b24-a434-3c78443d1e9d-0	2021-09-21T08:02:21.870Z	LezCpVn8rkPpkc9ISBOEdxwmkmZ2	"STRENUOUS EXERCISE__TRIGGER__e46f8b8b-1ff7-44e0-91d5-7e2ceda8e46e"
a97a2c4c-26ca-48bf-9265-8edc73a97042-0	2021-09-21T08:03:40.236Z	LezCpVn8rkPpkc9ISBOEdxwmkmZ2	"STRENUOUS EXERCISE__TRIGGER__e46f8b8b-1ff7-44e0-91d5-7e2ceda8e46e"
528a5b13-1a16-4647-9e4f-7a6a34ddee7e-0	2021-09-23T17:49:11.343Z	LezCpVn8rkPpkc9ISBOEdxwmkmZ2	"STRENUOUS EXERCISE__TRIGGER__e46f8b8b-1ff7-44e0-91d5-7e2ceda8e46e"
1ca77e18-2ca9-4fd9-9181-6d888aef76f4-0	2021-09-23T17:49:20.674Z	LezCpVn8rkPpkc9ISBOEdxwmkmZ2	"STRENUOUS EXERCISE__TRIGGER__e46f8b8b-1ff7-44e0-91d5-7e2ceda8e46e"
b4172ef5-e6db-4842-807f-d94efed2b5a8-0	2021-10-01T06:30:32.183Z	LezCpVn8rkPpkc9ISBOEdxwmkmZ2	"STRENUOUS EXERCISE__TRIGGER__e46f8b8b-1ff7-44e0-91d5-7e2ceda8e46e"
8ff8f798-e818-4fc1-9f7c-e371a8f117e4-0	2021-10-01T06:30:39.854Z	LezCpVn8rkPpkc9ISBOEdxwmkmZ2	"STRENUOUS EXERCISE__TRIGGER__e46f8b8b-1ff7-44e0-91d5-7e2ceda8e46e"
c8ba7629-36f8-4b0d-b7b5-a9f8f7faf876-0	2021-10-14T13:03:33.535Z	HSn7C2E66hQg3yglvE7abQ9NXI12	"STRENUOUS EXERCISE__TRIGGER__f63ca715-1de0-42e4-b7ac-23b99c3520ab"
82b0d6c5-56f1-4df7-b758-e2afe16ec507-0	2021-10-14T13:04:26.380Z	HSn7C2E66hQg3yglvE7abQ9NXI12	"STRENUOUS EXERCISE__TRIGGER__f63ca715-1de0-42e4-b7ac-23b99c3520ab"
7f0d10b3-69b7-4e6a-8b57-c9d6b85e8c06-0	2021-10-14T13:04:32.452Z	HSn7C2E66hQg3yglvE7abQ9NXI12	"STRENUOUS EXERCISE__TRIGGER__f63ca715-1de0-42e4-b7ac-23b99c3520ab"
99f1abd0-0c0f-4f97-85b3-fe30eaf06512-0	2021-10-14T13:06:15.598Z	HSn7C2E66hQg3yglvE7abQ9NXI12	"STRENUOUS EXERCISE__TRIGGER__f63ca715-1de0-42e4-b7ac-23b99c3520ab"
5d5a4f4f-c191-4d9b-937b-ef67d0526d13-0	2021-10-14T13:06:33.670Z	HSn7C2E66hQg3yglvE7abQ9NXI12	"STRENUOUS EXERCISE__TRIGGER__f63ca715-1de0-42e4-b7ac-23b99c3520ab"
abb25ecc-6f02-42c4-8469-c8ca5a80ddde-0	2021-10-16T01:27:23.392Z	1DCqFDjooSflhgzb6yuUlncKhQ02	"STRENUOUS EXERCISE__TRIGGER__f69fb469-f72b-4fb0-b058-66a87d7b0f3a"
cf5ef3d5-64fd-4122-9c26-4faaa9d732ce-0	2021-09-24T02:22:04.098Z	SI0TJj8jzFewr49aQyRMm8kfD2y1	"STRESS LET DOWN__TRIGGER__49164fca-c507-4e13-943c-9de7028500ce"
d0167dd8-009e-40fb-97c7-5bc25fb4ffd8-0	2021-10-02T20:24:29.377Z	6dtJusoQTYay6ES0RrhVwAEiiYg2	"STRESS AND DISCORD__TRIGGER__08046435-6d4f-460d-b8a7-132c46a12048"
28bebf9f-2cd7-4a43-bc34-7f40980f2411-0	2021-09-24T04:01:36.821Z	OQY9rBmXhRYcaOr6FVvMuJfDSc23	"STRESS __TRIGGER__18827d26-b364-44f9-bb08-6c665858df89"
69911c5b-5a88-4ce9-9e2d-ffcaa68ad051-0	2021-10-14T16:42:56.152Z	ctXilGzMzPZ4mxiMchUag8RNzWV2	"STRESS __TRIGGER__93826334-cd23-40ec-95e1-89e7065bac06"
f1fdfaad-f8b8-4184-abcf-778e8a27dc2d-0	2021-10-05T02:04:38.040Z	e25mhqO76cOecZdu470Ka2hzozJ3	"STRESS __TRIGGER__cab2ae27-28d6-47b9-908a-24fd2503c545"
1f5d8023-7c2c-49b7-90fc-1b0c58b83de7-0	2021-10-06T14:42:09.951Z	e25mhqO76cOecZdu470Ka2hzozJ3	"STRESS __TRIGGER__cab2ae27-28d6-47b9-908a-24fd2503c545"
f1b48123-0e61-462a-8a27-72119fb5b37b-0	2021-10-16T18:45:26.079Z	7mm3JwrX9sMdR8obtDmSY0o8l4b2	"STRESSANXIETY __TRIGGER__6b2a4ed1-6652-4cd1-8afd-404963ce2978"
734ff400-6975-481b-a6eb-4c623d17a4e1-0	2021-10-04T01:59:59.174Z	7mm3JwrX9sMdR8obtDmSY0o8l4b2	"STRESSANXIETY __TRIGGER__6b2a4ed1-6652-4cd1-8afd-404963ce2978"
3d06b550-d142-4c34-a139-192928466bef-0	2021-10-06T11:26:15.534Z	7mm3JwrX9sMdR8obtDmSY0o8l4b2	"STRESSANXIETY __TRIGGER__6b2a4ed1-6652-4cd1-8afd-404963ce2978"
a2815345-c833-40d8-91c2-950e11f896f1-0	2021-09-29T22:12:55.303Z	7mm3JwrX9sMdR8obtDmSY0o8l4b2	"STRESSANXIETY __TRIGGER__6b2a4ed1-6652-4cd1-8afd-404963ce2978"
25d43c16-cb7b-49dd-91fa-d75aab4b861f-0	2021-09-29T22:13:40.930Z	7mm3JwrX9sMdR8obtDmSY0o8l4b2	"STRESSANXIETY __TRIGGER__6b2a4ed1-6652-4cd1-8afd-404963ce2978"
454570a1-d55c-4571-9bfc-263e04664e2d-0	2021-10-03T20:49:49.771Z	qSSZ0xIKfqe5b8ZkIIpLiiyz8K23	"STRESSUPSET__TRIGGER__e674cfa8-45d1-4cc4-baf3-288d59c19fd8"
79b535fb-49e6-406b-8d9b-794635a2b941-0	2021-10-03T20:49:51.851Z	qSSZ0xIKfqe5b8ZkIIpLiiyz8K23	"STRESSUPSET__TRIGGER__e674cfa8-45d1-4cc4-baf3-288d59c19fd8"
717c1e11-bb88-4d48-a2a9-344add9d26e0-0	2021-10-03T20:50:27.512Z	qSSZ0xIKfqe5b8ZkIIpLiiyz8K23	"STRESSUPSET__TRIGGER__e674cfa8-45d1-4cc4-baf3-288d59c19fd8"
5f4f1c5f-41e5-448d-a791-ba72785d7815-0	2021-10-03T20:50:30.082Z	qSSZ0xIKfqe5b8ZkIIpLiiyz8K23	"STRESSUPSET__TRIGGER__e674cfa8-45d1-4cc4-baf3-288d59c19fd8"
cd99e56c-ef1b-45ee-83a1-edfad809bc8c-0	2021-10-02T01:09:53.272Z	Q9ROglAaUxgnYDHWXcDuoDXXYLa2	"STRESS__TRIGGER__08b807a2-99b2-4e17-ac6d-176c3ce6103a"
83beaf90-509f-4522-9cbb-32971cb7f140-0	2021-10-02T01:10:28.169Z	Q9ROglAaUxgnYDHWXcDuoDXXYLa2	"STRESS__TRIGGER__08b807a2-99b2-4e17-ac6d-176c3ce6103a"
36c1e125-2851-4705-b895-da4223ddbade-0	2021-10-02T01:10:02.996Z	Q9ROglAaUxgnYDHWXcDuoDXXYLa2	"STRESS__TRIGGER__08b807a2-99b2-4e17-ac6d-176c3ce6103a"
01407249-c38f-4aeb-9086-fe43887b70e6-0	2021-10-02T01:10:33.240Z	Q9ROglAaUxgnYDHWXcDuoDXXYLa2	"STRESS__TRIGGER__08b807a2-99b2-4e17-ac6d-176c3ce6103a"
3cd151b4-3ba5-4447-bf8f-034d6ebc6d90-0	2021-10-02T01:10:05.597Z	Q9ROglAaUxgnYDHWXcDuoDXXYLa2	"STRESS__TRIGGER__08b807a2-99b2-4e17-ac6d-176c3ce6103a"
5cbc2a4b-9677-4a16-9741-08472e199011-0	2021-10-02T01:10:36.275Z	Q9ROglAaUxgnYDHWXcDuoDXXYLa2	"STRESS__TRIGGER__08b807a2-99b2-4e17-ac6d-176c3ce6103a"
a6ee28d3-0ea7-4f69-a8a3-2ffc9c6cbb38-0	2021-09-22T02:04:55.621Z	n7mM8gHSzGezQpyDuq7coV5cVIi2	"STRESS__TRIGGER__1125d70b-89db-4bbd-a03b-5784b8ab17b5"
2ef7f264-ec1a-4cb0-9ef1-cc49572ce1bb-0	2021-09-22T02:05:06.475Z	n7mM8gHSzGezQpyDuq7coV5cVIi2	"STRESS__TRIGGER__1125d70b-89db-4bbd-a03b-5784b8ab17b5"
97484df7-7865-41be-9640-594056435087-0	2021-10-02T12:24:56.791Z	n7mM8gHSzGezQpyDuq7coV5cVIi2	"STRESS__TRIGGER__1125d70b-89db-4bbd-a03b-5784b8ab17b5"
1d7a2765-561f-4a69-ae9b-be4d71235283-0	2021-09-26T09:12:48.196Z	n7mM8gHSzGezQpyDuq7coV5cVIi2	"STRESS__TRIGGER__1125d70b-89db-4bbd-a03b-5784b8ab17b5"
2bd15ef5-c552-46cc-9f27-e393c7bbf5fe-0	2021-10-18T21:51:59.847Z	mRcQvrEFqQRywdyd55ItPPQnYOc2	"STRESS__TRIGGER__12d11ae6-3c90-47ff-b934-440eb87328e0"
31bcd676-7b17-405b-bdea-6d33074e9113-0	2021-09-24T20:22:54.844Z	koYUEepc5wfm9Z7x8awNIsBc5982	"STRESS__TRIGGER__1380b294-dd3b-4622-b8b4-00e8acff0ae7"
9d312dd6-2b62-46f3-955d-68e4986c5543-0	2021-10-15T16:27:28.679Z	5P9UeyZaD6SKzZZyJgNpf38LmGo2	"STRESS__TRIGGER__230ed30e-06ee-4245-a6c4-134d5813107d"
593cbe82-f0c5-4110-a967-780acea26a0b-0	2021-10-18T04:29:20.505Z	5P9UeyZaD6SKzZZyJgNpf38LmGo2	"STRESS__TRIGGER__230ed30e-06ee-4245-a6c4-134d5813107d"
0fc26a83-f068-4b3d-96a7-84f42bd5b468-0	2021-10-09T06:35:44.470Z	5P9UeyZaD6SKzZZyJgNpf38LmGo2	"STRESS__TRIGGER__230ed30e-06ee-4245-a6c4-134d5813107d"
08835766-0b75-4924-b076-7e14b7bb3130-0	2021-09-29T14:55:31.742Z	5P9UeyZaD6SKzZZyJgNpf38LmGo2	"STRESS__TRIGGER__230ed30e-06ee-4245-a6c4-134d5813107d"
8c91100a-6e81-4ffd-8eee-f1227c94fcaf-0	2021-09-30T18:20:56.607Z	5P9UeyZaD6SKzZZyJgNpf38LmGo2	"STRESS__TRIGGER__230ed30e-06ee-4245-a6c4-134d5813107d"
a5dcf9ba-c3bd-43f1-8fad-3ca4df7131e0-0	2021-09-20T02:12:08.279Z	p9sCBnBBQPeGfmpe0UlEg3KEV613	"STRESS__TRIGGER__23e58a9e-57c6-4309-8db3-54b6429e90a9"
7dfb6a4c-eef1-4d96-98be-763f080e67cf-0	2021-10-18T11:24:54.251Z	p9sCBnBBQPeGfmpe0UlEg3KEV613	"STRESS__TRIGGER__23e58a9e-57c6-4309-8db3-54b6429e90a9"
50a9aca6-5633-41f1-a468-8263685f2052-0	2021-09-27T15:22:34.443Z	p9sCBnBBQPeGfmpe0UlEg3KEV613	"STRESS__TRIGGER__23e58a9e-57c6-4309-8db3-54b6429e90a9"
2a32d6e8-f05b-472b-ba8b-4bd298cee9d0-0	2021-10-18T21:53:15.662Z	egiGy3YKipgjBOCB2fXslRRKsxG2	"STRESS__TRIGGER__2eeb1b23-aba5-4f87-83f3-e4edee1c5a6c"
5d3b72f6-1d19-4c8d-a243-26ab35be4d79-0	2021-10-12T20:38:50.460Z	H1Cybq6CwPhEqR7XvYNu0iPQWz72	"STRESS__TRIGGER__2fe4b9a4-0275-47f4-9c11-f2fc4fb7a58c"
fd964b8e-ef0f-4e66-ae4f-44e4e9130c56-0	2021-10-02T16:39:19.419Z	xCiKwYxrCBVwG7gs2x65OjysleG3	"STRESS__TRIGGER__33876844-ae91-4162-8e45-7bd291712088"
12e54b4b-716b-4fee-bc0f-b4726c57225b-0	2021-10-18T18:28:47.374Z	kdEX3MQofIOftBOxs6nuAv9YbNO2	"STRESS__TRIGGER__36928041-8245-48b9-981d-5ee86b3ad41c"
db618c04-937f-4723-b2e7-3e9eb00a5170-0	2021-10-18T18:30:38.997Z	kdEX3MQofIOftBOxs6nuAv9YbNO2	"STRESS__TRIGGER__36928041-8245-48b9-981d-5ee86b3ad41c"
227abd93-1088-4039-a69a-6781dd23ff86-0	2021-10-08T15:37:00.718Z	zbGo7j1mFYVfGoRbJf1nebJ5sCc2	"STRESS__TRIGGER__38111aa1-82ca-4dfa-b5c8-e26e1ce029c6"
52acfb50-c007-448a-9191-9fd0a7b57608-0	2021-09-29T12:08:06.524Z	6lbDzDXwOUajzQEXoRNpN6BGlK02	"STRESS__TRIGGER__3d7e5774-dc91-4ddd-98fb-0da3c8e9531c"
d9643a7a-8b24-40e5-b171-8cc2a33fc176-0	2021-10-16T23:04:25.673Z	fxKqGo5eBYUdK3gWunxM9zODDz02	"STRESS__TRIGGER__3df79400-9215-4818-b3d6-3309f8a6915a"
6ee0efc2-f975-4658-b5ee-7d7144163157-0	2021-10-16T23:03:54.095Z	fxKqGo5eBYUdK3gWunxM9zODDz02	"STRESS__TRIGGER__3df79400-9215-4818-b3d6-3309f8a6915a"
d3d16a03-8e89-45a6-8adc-af69b8a94a33-0	2021-10-16T23:04:22.751Z	fxKqGo5eBYUdK3gWunxM9zODDz02	"STRESS__TRIGGER__3df79400-9215-4818-b3d6-3309f8a6915a"
b1ca335e-0da0-4bb2-9246-68b5d3255b8f-0	2021-10-16T23:04:01.706Z	fxKqGo5eBYUdK3gWunxM9zODDz02	"STRESS__TRIGGER__3df79400-9215-4818-b3d6-3309f8a6915a"
6d26e4ab-63e4-4c56-8846-02f99c81d971-0	2021-10-16T23:04:07.920Z	fxKqGo5eBYUdK3gWunxM9zODDz02	"STRESS__TRIGGER__3df79400-9215-4818-b3d6-3309f8a6915a"
df52c106-118b-4ca3-8589-6ffdbfb7f4fd-0	2021-10-18T23:34:41.080Z	VXi9q2ka0JW0nGvhJUcX6yHEiJh2	"STRESS__TRIGGER__3f5711e9-7b65-4682-b157-f18d86a5e977"
e706fe27-0a01-4523-be74-181659e09bea-0	2021-10-07T16:41:34.110Z	VXi9q2ka0JW0nGvhJUcX6yHEiJh2	"STRESS__TRIGGER__3f5711e9-7b65-4682-b157-f18d86a5e977"
f23e6967-21d7-4a87-8483-d1b842e4c3f0-0	2021-09-28T20:00:31.211Z	VXi9q2ka0JW0nGvhJUcX6yHEiJh2	"STRESS__TRIGGER__3f5711e9-7b65-4682-b157-f18d86a5e977"
164bc2ae-03e2-441e-ae5d-b8c52cda039e-0	2021-09-30T18:54:13.326Z	VXi9q2ka0JW0nGvhJUcX6yHEiJh2	"STRESS__TRIGGER__3f5711e9-7b65-4682-b157-f18d86a5e977"
b103e178-3641-4eb8-bb38-073df5f85f49-0	2021-09-22T09:46:42.593Z	SFJFaMLHweV2doi256Q3xmCFKkW2	"STRESS__TRIGGER__4167ea15-c9bc-4a4b-a936-b0bc04c1c7a0"
b9366a23-f489-461c-b9d2-5ceb608ed4fb-0	2021-10-16T14:44:08.766Z	PEtlqwVASBYgPnKcbzRIcentVgj2	"STRESS__TRIGGER__41a4dad8-198b-4e8d-85f7-a724d622aa77"
70f77d16-cb40-4277-a8ca-ddb294bfa4e8-0	2021-10-05T17:39:59.856Z	PEtlqwVASBYgPnKcbzRIcentVgj2	"STRESS__TRIGGER__41a4dad8-198b-4e8d-85f7-a724d622aa77"
bcb412b4-b750-4875-8938-d0bf1311bfe2-0	2021-10-10T15:50:28.028Z	PEtlqwVASBYgPnKcbzRIcentVgj2	"STRESS__TRIGGER__41a4dad8-198b-4e8d-85f7-a724d622aa77"
d2a24dd9-020a-441b-98c7-e1da639e482f-0	2021-10-16T01:34:44.331Z	oj37MuFkGkOi8oLI2GJZRKOm0Fg2	"STRESS__TRIGGER__490c5274-f72c-41a3-84e6-f0d8ecfeef88"
a8a1333f-7003-4ba1-9129-46b199e8e5b5-0	2021-10-16T01:37:03.947Z	oj37MuFkGkOi8oLI2GJZRKOm0Fg2	"STRESS__TRIGGER__490c5274-f72c-41a3-84e6-f0d8ecfeef88"
6e0b8403-8051-4865-afd4-e215eca60f8a-0	2021-10-16T14:56:14.996Z	oj37MuFkGkOi8oLI2GJZRKOm0Fg2	"STRESS__TRIGGER__490c5274-f72c-41a3-84e6-f0d8ecfeef88"
be111297-b4d2-4439-853d-4534f25b846d-0	2021-10-13T18:51:21.595Z	oj37MuFkGkOi8oLI2GJZRKOm0Fg2	"STRESS__TRIGGER__490c5274-f72c-41a3-84e6-f0d8ecfeef88"
e18e55f3-8f90-482c-abb5-ff66e4f537f2-0	2021-09-27T15:39:14.840Z	oj37MuFkGkOi8oLI2GJZRKOm0Fg2	"STRESS__TRIGGER__490c5274-f72c-41a3-84e6-f0d8ecfeef88"
[truncated: 567 more rows]
